# Supplementary material for: Multi-omics analysis reveals novel loci and a candidate regulatory gene of unsaturated fatty acids in soybean (Glycine max (L.) Merr)
Source: Biotechnol Biofuels Bioprod. 2024 Mar 16;17:43. doi: 10.1186/s13068-024-02489-2 (PMC10944593; doi:10.1186/s13068-024-02489-2)
Supplement: Supplementary file 1 — Additional file 1: Table S1. QTNs identified for unsaturated fatty acids content using the QTN detection model in 3VmrMLM. Table S2. QEIs identified for unsaturated fatty acids content three environments detected using the QTN-by-environment detection model in 3VmrMLM. Table S3. Unsaturated fatty acids content of the 30 soybean varieties. Table S4. The association between SNP in Glyma.17G23670 and Glyma.03G040400 gene and soybean unsaturated fatty acids content based on 50 soybean germplasms. Table S5. Primers used for qRT-PCR. Figure S1. Manhattan plots of the single-environment analysis for the oleic, linoleic and linolenic traits in 2013, 2014 and 2015 of soybean. Figure S2. A and B KEGG pathway annotation around QTN and QEI candidate genes, respectively. Figure S3. Candidate genes are identified in the transcriptome and (A): QTN detection model, (B): QTN-by-environment detection model. Figure S4. Analysis of candidate genes by qRT-PCR. Figure S5. Differential accumulation of metabolite in the three comparison groups. [file 13068_2024_2489_MOESM1_ESM.zip › Supplementary material/TableS1.xlsx]

## Sheet: Sheet2
Table S1 QTNs identified for unsaturated fatty acids content using the QTN detection model in 3VmrMLM
Trait	year	SNP	Chr	Position (bp)	LOD	add	dom	variance	r2(%)	P-value	Gene ID	FHUFAvsFLUFA	THUFAvsTLUFA	HUFAvsLUFA	Arabidopsis homologs	Function
oleic	2013	rs25094202	2	25094202	25.9218	-1.5262	-0.5381	0.3455	3.8754	1.1998e-26	Glyma.02G166000	NA	NA	NA	NA	NA
oleic	2013	rs25094204	2	25094202	25.9218	-1.5262	-0.5381	0.3455	3.8754	1.1998e-26	Glyma.02G166200	NA	NA	NA	NA	NA
oleic	2013	rs6124789	4	6124789	19.0445	-1.2187	-0.4325	0.3072	3.4465	9.04079e-20	Glyma.04G072500	NA	NA	NA	NA	NA
oleic	2013	rs6124789	4	6124789	19.0445	-1.2187	-0.4325	0.3072	3.4465	9.04079e-20	Glyma.04G072900	NA	NA	NA	NA	NA
oleic	2013	rs14903097	6	14903097	6.2296	-0.3872	-1.7786	0.1415	1.5873	5.89686e-07	Glyma.06G177100	NA	NA	NA	NA	NA
oleic	2013	rs29716728	7	29716728	3.3208	0.4419	-0.0637	0.1744	1.9557	0.000477849	Glyma.07G171500	NA	NA	NA	NA	NA
oleic	2013	rs29716728	7	29716728	3.3208	0.4419	-0.0637	0.1744	1.9557	0.000477849	Glyma.07G171800	NA	NA	NA	NA	NA
oleic	2013	rs2762447	9	2762447	13.1785	-0.1703	-3.0155	0.7015	7.8684	6.63737e-14	Glyma.09G032500	NA	NA	NA	AT1G09320.1	agenet domain-containing protein
oleic	2013	rs19742389	8	19742379	11.1261	0.0051	7.5798	0.7217	8.0954	7.48627e-12	Glyma.08G235500	NA	NA	NA	AT1G26320.1	Zinc-binding dehydrogenase family protein
oleic	2013	rs2762447	9	2762447	13.1785	-0.1703	-3.0155	0.7015	7.8684	6.63737e-14	Glyma.09G033100	NA	NA	NA	AT1G47980.1	0
oleic	2013	rs2762447	9	2762447	13.1785	-0.1703	-3.0155	0.7015	7.8684	6.63737e-14	Glyma.09G032200	NA	NA	NA	AT1G47990.1	gibberellin 2-oxidase 4
oleic	2013	rs2762447	9	2762447	13.1785	-0.1703	-3.0155	0.7015	7.8684	6.63737e-14	Glyma.09G034000	NA	NA	NA	AT1G49330.1	hydroxyproline-rich glycoprotein family protein
oleic	2013	rs545702	7	545702	28.935	1.6067	1.2421	0.835	9.3665	1.16422e-29	Glyma.07G006700	NA	NA	NA	AT1G55020.1	lipoxygenase 1
oleic	2013	rs545702	7	545702	28.935	1.6067	1.2421	0.835	9.3665	1.16422e-29	Glyma.07G007100	NA	NA	NA	AT1G55020.1	lipoxygenase 1
oleic	2013	rs18612544	9	18612544	4.5543	0.044	3.7532	0.2627	2.947	2.79191e-05	Glyma.09G102300	NA	NA	NA	AT1G56400.1	F-box family protein
oleic	2013	rs18612544	9	18612544	4.5543	0.044	3.7532	0.2627	2.947	2.79191e-05	Glyma.09G102400	NA	NA	NA	AT1G70850.1	MLP-like protein 34
oleic	2013	rs545717	7	545702	28.935	1.6067	1.2421	0.835	9.3665	1.16422e-29	Glyma.07G007900	NA	NA	NA	AT1G72890.1	Disease resistance protein (TIR-NBS class)
oleic	2013	rs6124789	4	6124789	19.0445	-1.2187	-0.4325	0.3072	3.4465	9.04079e-20	Glyma.04G073600	NA	NA	NA	AT2G25730.2	0
oleic	2013	rs15583833	11	15583833	6.67	0.6402		0.2781	3.12	2.98772e-08	Glyma.11G164600	NA	NA	NA	AT2G30140.1	UDP-Glycosyltransferase superfamily protein
oleic	2013	rs40652518	4	40652518	19.9854	-1.2296		0.7562	8.4822	8.52505e-22	Glyma.04G163900	NA	NA	NA	AT2G33530.1	serine carboxypeptidase-like 46
oleic	2013	rs6124789	4	6124789	19.0445	-1.2187	-0.4325	0.3072	3.4465	9.04079e-20	Glyma.04G074600	NA	NA	NA	AT2G45470.1	FASCICLIN-like arabinogalactan protein 8
oleic	2013	rs25094207	2	25094202	25.9218	-1.5262	-0.5381	0.3455	3.8754	1.1998e-26	Glyma.02G166400	NA	NA	NA	AT3G03760.1	LOB domain-containing protein 20
oleic	2013	rs2762447	9	2762447	13.1785	-0.1703	-3.0155	0.7015	7.8684	6.63737e-14	Glyma.09G034200	NA	NA	NA	AT3G13340.1	Transducin/WD40 repeat-like superfamily protein
oleic	2013	rs19742386	8	19742379	11.1261	0.0051	7.5798	0.7217	8.0954	7.48627e-12	Glyma.08G235200	NA	NA	NA	AT3G13850.1	LOB domain-containing protein 22
oleic	2013	rs18612544	9	18612544	4.5543	0.044	3.7532	0.2627	2.947	2.79191e-05	Glyma.09G102200	NA	NA	NA	AT3G14680.1	cytochrome P450, family 72, subfamily A, polypeptide 14
oleic	2013	rs29444286	6	29444284	11.3563	0.6817	-2.6186	0.5792	6.4967	4.40637e-12	Glyma.06G223200	NA	NA	NA	AT3G16840.1	P-loop containing nucleoside triphosphate hydrolases superfamily protein
oleic	2013	rs545705	7	545702	28.935	1.6067	1.2421	0.835	9.3665	1.16422e-29	Glyma.07G006800	NA	NA	NA	AT3G22400.1	PLAT/LH2 domain-containing lipoxygenase family protein
oleic	2013	rs14903097	6	14903097	6.2296	-0.3872	-1.7786	0.1415	1.5873	5.89686e-07	Glyma.06G176000	NA	NA	NA	AT3G48270.1	cytochrome P450, family 71, subfamily A, polypeptide 26
oleic	2013	rs14903097	6	14903097	6.2296	-0.3872	-1.7786	0.1415	1.5873	5.89686e-07	Glyma.06G176200	NA	NA	NA	AT3G48310.1	cytochrome P450, family 71, subfamily A, polypeptide 22
oleic	2013	rs29716728	7	29716728	3.3208	0.4419	-0.0637	0.1744	1.9557	0.000477849	Glyma.07G171700	NA	NA	NA	AT3G51690.1	PIF1 helicase
oleic	2013	rs40652518	4	40652518	19.9854	-1.2296		0.7562	8.4822	8.52505e-22	Glyma.04G163700	NA	NA	NA	AT4G15020.1	hAT transposon superfamily
oleic	2013	rs545721	7	545702	28.935	1.6067	1.2421	0.835	9.3665	1.16422e-29	Glyma.07G008300	NA	NA	NA	AT4G33050.3	calmodulin-binding family protein
oleic	2013	rs19742385	8	19742379	11.1261	0.0051	7.5798	0.7217	8.0954	7.48627e-12	Glyma.08G235100	NA	NA	NA	AT4G34600.1	0
oleic	2013	rs29444284	6	29444284	11.3563	0.6817	-2.6186	0.5792	6.4967	4.40637e-12	Glyma.06G223100	NA	NA	NA	AT5G35200.1	ENTH/ANTH/VHS superfamily protein
oleic	2014	rs25962449	3	25962449	13.0806	-0.9807	-0.0613	0.2085	3.0964	8.31449e-14	Glyma.03G087000	NA	NA	NA	NA	NA
oleic	2014	rs25962449	3	25962449	13.0806	-0.9807	-0.0613	0.2085	3.0964	8.31449e-14	Glyma.03G087100	NA	NA	NA	NA	NA
oleic	2014	rs25962449	3	25962449	13.0806	-0.9807	-0.0613	0.2085	3.0964	8.31449e-14	Glyma.03G087900	NA	NA	NA	NA	NA
oleic	2014	rs9480030	4	9480030	23.2922	1.3718		0.7363	10.9342	3.90357e-25	Glyma.04G102000	NA	NA	NA	NA	NA
oleic	2014	rs24966112	4	24966112	10.531	-0.9101	0.2639	0.2174	3.2284	2.94679e-11	Glyma.04G142600	NA	NA	NA	NA	NA
oleic	2014	rs37372282	7	37372282	6.5019	-0.6474		0.2661	3.9509	4.453e-08	Glyma.07G204100	NA	NA	NA	NA	NA
oleic	2014	rs37372282	7	37372282	6.5019	-0.6474		0.2661	3.9509	4.453e-08	Glyma.07G204600	NA	NA	NA	NA	NA
oleic	2014	rs4633292	9	4633292	6.2582	0.6345	0.601	0.3642	5.4085	5.52147e-07	Glyma.09G052300	NA	NA	NA	NA	NA
oleic	2014	rs4633292	9	4633292	6.2582	0.6345	0.601	0.3642	5.4085	5.52147e-07	Glyma.09G053100	NA	NA	NA	NA	NA
oleic	2014	rs4633292	9	4633292	6.2582	0.6345	0.601	0.3642	5.4085	5.52147e-07	Glyma.09G053200	NA	NA	NA	NA	NA
oleic	2014	rs4633292	9	4633292	6.2582	0.6345	0.601	0.3642	5.4085	5.52147e-07	Glyma.09G053300	NA	NA	NA	NA	NA
oleic	2014	rs4633292	9	4633292	6.2582	0.6345	0.601	0.3642	5.4085	5.52147e-07	Glyma.09G053500	NA	NA	NA	NA	NA
oleic	2014	rs4633292	9	4633292	6.2582	0.6345	0.601	0.3642	5.4085	5.52147e-07	Glyma.09G053600	NA	NA	NA	NA	NA
oleic	2014	rs7608184	11	7608184	7.7465	-0.6923	2.375	0.3339	4.9583	1.79381e-08	Glyma.11G100500	NA	NA	NA	NA	NA
oleic	2014	rs7608184	11	7608184	7.7465	-0.6923	2.375	0.3339	4.9583	1.79381e-08	Glyma.11G101100	NA	NA	NA	NA	NA
oleic	2014	rs86980	14	86980	6.9575	0.6717		0.3551	5.2732	1.51081e-08	Glyma.14G000200	NA	NA	NA	NA	NA
oleic	2014	rs42357728	19	42357728	9.792	0.782	2.2216	0.2343	3.4792	1.61566e-10	Glyma.19G162200	NA	NA	NA	NA	NA
oleic	2014	rs42357728	19	42357728	9.792	0.782	2.2216	0.2343	3.4792	1.61566e-10	Glyma.19G162300	NA	NA	NA	NA	NA
oleic	2014	rs42357728	19	42357728	9.792	0.782	2.2216	0.2343	3.4792	1.61566e-10	Glyma.19G163400	NA	NA	NA	NA	NA
oleic	2014	rs7608184	11	7608184	7.7465	-0.6923	2.375	0.3339	4.9583	1.79381e-08	Glyma.11G101200	NA	NA	NA	AT1G14550.1	Peroxidase superfamily protein
oleic	2014	rs9480030	4	9480030	23.2922	1.3718		0.7363	10.9342	3.90357e-25	Glyma.04G102100	NA	NA	NA	AT1G15150.1	MATE efflux family protein
oleic	2014	rs21488603	16	21488603	7.0656	-0.5748	1.8036	0.3533	5.2459	8.60293e-08	Glyma.16G106000	NA	NA	NA	AT1G28240.1	Protein of unknown function (DUF616)
oleic	2014	rs9480030	4	9480030	23.2922	1.3718		0.7363	10.9342	3.90357e-25	Glyma.04G101900	NA	NA	NA	AT1G34670.1	myb domain protein 93
oleic	2014	rs25962449	3	25962449	13.0806	-0.9807	-0.0613	0.2085	3.0964	8.31449e-14	Glyma.03G087200	NA	NA	NA	AT1G75460.1	ATP-dependent protease La (LON) domain protein
oleic	2014	rs37372282	7	37372282	6.5019	-0.6474		0.2661	3.9509	4.453e-08	Glyma.07G203800	NA	NA	NA	AT2G17880.1	Chaperone DnaJ-domain superfamily protein
oleic	2014	rs42357728	19	42357728	9.792	0.782	2.2216	0.2343	3.4792	1.61566e-10	Glyma.19G163800	NA	NA	NA	AT2G31230.1	ethylene-responsive element binding factor 15
oleic	2014	rs21488603	16	21488603	7.0656	-0.5748	1.8036	0.3533	5.2459	8.60293e-08	Glyma.16G105900	NA	NA	NA	AT2G33060.1	receptor like protein 27
oleic	2014	rs21488603	16	21488603	7.0656	-0.5748	1.8036	0.3533	5.2459	8.60293e-08	Glyma.16G105800	NA	NA	NA	AT2G34930.1	disease resistance family protein / LRR family protein
oleic	2014	rs37372282	7	37372282	6.5019	-0.6474		0.2661	3.9509	4.453e-08	Glyma.07G203500	NA	NA	NA	AT2G35120.1	Single hybrid motif superfamily protein
oleic	2014	rs42357728	19	42357728	9.792	0.782	2.2216	0.2343	3.4792	1.61566e-10	Glyma.19G162500	NA	NA	NA	AT2G42410.1	zinc finger protein 11
oleic	2014	rs4633292	9	4633292	6.2582	0.6345	0.601	0.3642	5.4085	5.52147e-07	Glyma.09G053000	NA	NA	NA	AT3G23230.1	Integrase-type DNA-binding superfamily protein
oleic	2014	rs4633292	9	4633292	6.2582	0.6345	0.601	0.3642	5.4085	5.52147e-07	Glyma.09G053400	NA	NA	NA	AT3G54070.1	Ankyrin repeat family protein
oleic	2014	rs4633292	9	4633292	6.2582	0.6345	0.601	0.3642	5.4085	5.52147e-07	Glyma.09G053700	-6.18982	-5.18982	-4.8679	AT3G54070.1	Ankyrin repeat family protein
oleic	2014	rs7608184	11	7608184	7.7465	-0.6923	2.375	0.3339	4.9583	1.79381e-08	Glyma.11G101000	NA	NA	NA	AT3G54070.1	Ankyrin repeat family protein
oleic	2014	rs21488603	16	21488603	7.0656	-0.5748	1.8036	0.3533	5.2459	8.60293e-08	Glyma.16G105600	NA	NA	NA	AT3G54340.1	K-box region and MADS-box transcription factor family protein
oleic	2014	rs42357728	19	42357728	9.792	0.782	2.2216	0.2343	3.4792	1.61566e-10	Glyma.19G163000	NA	NA	NA	AT3G58190.1	lateral organ boundaries-domain 29
oleic	2014	rs37372282	7	37372282	6.5019	-0.6474		0.2661	3.9509	4.453e-08	Glyma.07G204800	NA	NA	NA	AT4G18550.1	alpha/beta-Hydrolases superfamily protein
oleic	2014	rs37372282	7	37372282	6.5019	-0.6474		0.2661	3.9509	4.453e-08	Glyma.07G204900	NA	NA	NA	AT4G18550.1	alpha/beta-Hydrolases superfamily protein
oleic	2014	rs37372282	7	37372282	6.5019	-0.6474		0.2661	3.9509	4.453e-08	Glyma.07G205000	NA	NA	NA	AT4G18550.1	alpha/beta-Hydrolases superfamily protein
oleic	2014	rs37372282	7	37372282	6.5019	-0.6474		0.2661	3.9509	4.453e-08	Glyma.07G203900	NA	NA	NA	AT5G05150.1	autophagy-related gene 18E
oleic	2014	rs7608184	11	7608184	7.7465	-0.6923	2.375	0.3339	4.9583	1.79381e-08	Glyma.11G099400	NA	NA	NA	AT5G08290.1	mRNA splicing factor, thioredoxin-like U5 snRNP
oleic	2014	rs7608184	11	7608184	7.7465	-0.6923	2.375	0.3339	4.9583	1.79381e-08	Glyma.11G099600	NA	NA	NA	AT5G23210.1	serine carboxypeptidase-like 34
oleic	2014	rs25962449	3	25962449	13.0806	-0.9807	-0.0613	0.2085	3.0964	8.31449e-14	Glyma.03G087700	NA	NA	NA	AT5G36930.2	Disease resistance protein (TIR-NBS-LRR class) family
oleic	2014	rs25962449	3	25962449	13.0806	-0.9807	-0.0613	0.2085	3.0964	8.31449e-14	Glyma.03G087300	NA	NA	NA	AT5G45600.1	YEATS family protein
oleic	2014	rs37372282	7	37372282	6.5019	-0.6474		0.2661	3.9509	4.453e-08	Glyma.07G205300	NA	NA	NA	AT5G45890.1	senescence-associated gene 12
oleic	2015	rs14131618	2	14131618	9.2012	0.6171	5.8284	0.3697	5.745	6.29677e-10	Glyma.02G136400	NA	NA	NA	NA	NA
oleic	2015	rs648720	3	648720	7.6201	-0.2134	7.1791	0.5916	9.1938	2.39969e-08	Glyma.03G006400	NA	NA	NA	NA	NA
oleic	2015	rs1225280	12	1225280	4.4057	-0.5786	-0.7282	0.3164	4.9175	3.93074e-05	Glyma.12G016200	NA	NA	NA	NA	NA
oleic	2015	rs19292381	13	19292381	9.5762	-0.4668	5.107	0.702	10.9084	2.65545e-10	Glyma.13G083200	NA	NA	NA	NA	NA
oleic	2015	rs30304375	13	30304375	3.3759	0.0718	3.9071	0.2455	3.8146	0.000420965	Glyma.13G188500	NA	NA	NA	NA	NA
oleic	2015	rs30304375	13	30304375	3.3759	0.0718	3.9071	0.2455	3.8146	0.000420965	Glyma.13G188600	NA	NA	NA	NA	NA
oleic	2015	rs23631249	17	23631249	6.5389	0.7157		0.4463	6.9356	4.07845e-08	Glyma.17G185700	NA	NA	NA	NA	NA
oleic	2015	rs23631249	17	23631249	6.5389	0.7157		0.4463	6.9356	4.07845e-08	Glyma.17G185900	NA	NA	NA	NA	NA
oleic	2015	rs37263037	17	37263037	7.3776	0.7432	-1.4203	0.2808	4.3644	4.19464e-08	Glyma.17G220400	NA	NA	NA	NA	NA
oleic	2015	rs37263037	17	37263037	7.3776	0.7432	-1.4203	0.2808	4.3644	4.19464e-08	Glyma.17G221000	NA	NA	NA	NA	NA
oleic	2015	rs1225280	12	1225280	4.4057	-0.5786	-0.7282	0.3164	4.9175	3.93074e-05	Glyma.12G018700	NA	NA	NA	AT1G04090.1	Plant protein of unknown function (DUF946)
oleic	2015	rs30304375	13	30304375	3.3759	0.0718	3.9071	0.2455	3.8146	0.000420965	Glyma.13G189900	NA	NA	NA	AT1G74320.1	Protein kinase superfamily protein
oleic	2015	rs23631249	17	23631249	6.5389	0.7157		0.4463	6.9356	4.07845e-08	Glyma.17G186200	NA	NA	NA	AT2G07674.1	Unknown conserved protein
oleic	2015	rs16802809	13	16802809	8.6451	-0.8342		0.3044	4.7309	2.79806e-10	Glyma.13G068700	NA	NA	NA	AT2G20280.1	Zinc finger C-x8-C-x5-C-x3-H type family protein
oleic	2015	rs23631249	17	23631249	6.5389	0.7157		0.4463	6.9356	4.07845e-08	Glyma.17G185100	NA	NA	NA	AT2G35795.1	Chaperone DnaJ-domain superfamily protein
oleic	2015	rs648720	3	648720	7.6201	-0.2134	7.1791	0.5916	9.1938	2.39969e-08	Glyma.03G006800	NA	NA	NA	AT3G45400.1	exostosin family protein
oleic	2015	rs14131618	2	14131618	9.2012	0.6171	5.8284	0.3697	5.745	6.29677e-10	Glyma.02G136500	NA	NA	NA	AT3G46620.1	zinc finger (C3HC4-type RING finger) family protein
oleic	2015	rs1225280	12	1225280	4.4057	-0.5786	-0.7282	0.3164	4.9175	3.93074e-05	Glyma.12G017400	NA	NA	NA	AT5G16880.1	Target of Myb protein 1
oleic	2015	rs648720	3	648720	7.6201	-0.2134	7.1791	0.5916	9.1938	2.39969e-08	Glyma.03G007000	NA	NA	NA	AT5G17780.1	alpha/beta-Hydrolases superfamily protein
oleic	2015	rs37263037	17	37263037	7.3776	0.7432	-1.4203	0.2808	4.3644	4.19464e-08	Glyma.17G220000	NA	NA	NA	AT5G56030.2	heat shock protein 81-2
oleic	2015	rs23631249	17	23631249	6.5389	0.7157		0.4463	6.9356	4.07845e-08	Glyma.17G186400	NA	NA	NA	ATCG00710.1	photosystem II reaction center protein H
linolenic	2013	rs7344385	2	7344385	9.6879	0.4375		0.1326	6.7986	2.4011e-11	Glyma.02G083500	NA	NA	NA	NA	NA
linolenic	2013	rs7344385	2	7344385	9.6879	0.4375		0.1326	6.7986	2.4011e-11	Glyma.02G083700	NA	NA	NA	NA	NA
linolenic	2013	rs7344385	2	7344385	9.6879	0.4375		0.1326	6.7986	2.4011e-11	Glyma.02G084200	NA	NA	NA	NA	NA
linolenic	2013	rs7344385	2	7344385	9.6879	0.4375		0.1326	6.7986	2.4011e-11	Glyma.02G084700	NA	NA	NA	NA	NA
linolenic	2013	rs15602593	4	15602593	18.6548	0.6426	-0.796	0.1363	6.9864	2.21782e-19	Glyma.04G122000	NA	NA	NA	NA	NA
linolenic	2013	rs30575841	15	30575841	7.7424	0.1323	1.8561	0.1162	5.9572	1.81107e-08	Glyma.15G208800	NA	NA	NA	NA	NA
linolenic	2013	rs47611415	18	47611415	7.1115	0.2866	-1.059	0.0994	5.0968	7.7404e-08	Glyma.18G198600	NA	NA	NA	NA	NA
linolenic	2013	rs18173239	20	18173239	7.1257	0.3651	-0.6831	0.0466	2.3901	7.49192e-08	Glyma.20G059700	NA	NA	NA	NA	NA
linolenic	2013	rs18173239	20	18173239	7.1257	0.3651	-0.6831	0.0466	2.3901	7.49192e-08	Glyma.20G059800	NA	NA	NA	NA	NA
linolenic	2013	rs18173239	20	18173239	7.1257	0.3651	-0.6831	0.0466	2.3901	7.49192e-08	Glyma.20G059900	NA	NA	NA	NA	NA
linolenic	2013	rs47611415	18	47611415	7.1115	0.2866	-1.059	0.0994	5.0968	7.7404e-08	Glyma.18G197900	NA	NA	NA	AT1G67040.1	0
linolenic	2013	rs41437124	17	41437124	4.8222	0.0641	2.1025	0.0808	4.1434	1.50652e-05	Glyma.17G259600	NA	NA	NA	AT1G75880.2	SGNH hydrolase-type esterase superfamily protein
linolenic	2013	rs41437124	17	41437124	4.8222	0.0641	2.1025	0.0808	4.1434	1.50652e-05	Glyma.17G259500	NA	NA	NA	AT1G75900.1	GDSL-like Lipase/Acylhydrolase superfamily protein
linolenic	2013	rs41437124	17	41437124	4.8222	0.0641	2.1025	0.0808	4.1434	1.50652e-05	Glyma.17G259700	NA	NA	NA	AT1G75900.1	GDSL-like Lipase/Acylhydrolase superfamily protein
linolenic	2013	rs41437124	17	41437124	4.8222	0.0641	2.1025	0.0808	4.1434	1.50652e-05	Glyma.17G259800	NA	-4	-4.1964	AT1G75900.1	GDSL-like Lipase/Acylhydrolase superfamily protein
linolenic	2013	rs41437124	17	41437124	4.8222	0.0641	2.1025	0.0808	4.1434	1.50652e-05	Glyma.17G259900	NA	NA	NA	AT1G75900.1	GDSL-like Lipase/Acylhydrolase superfamily protein
linolenic	2013	rs35874955	4	35874955	4.1798	-0.1329	1.3595	0.072	3.688	6.61284e-05	Glyma.04G154900	NA	NA	NA	AT1G79700.2	Integrase-type DNA-binding superfamily protein
linolenic	2013	rs7344385	2	7344385	9.6879	0.4375		0.1326	6.7986	2.4011e-11	Glyma.02G084600	NA	NA	NA	AT2G01670.1	nudix hydrolase homolog 17
linolenic	2013	rs4718078	17	4718078	22.5375	-0.7387		0.1541	7.8973	2.2548e-24	Glyma.17G061400	NA	NA	NA	AT2G18980.1	Peroxidase superfamily protein
linolenic	2013	rs4718078	17	4718078	22.5375	-0.7387		0.1541	7.8973	2.2548e-24	Glyma.17G061000	NA	NA	NA	AT2G19070.1	spermidine hydroxycinnamoyl transferase
linolenic	2013	rs4718078	17	4718078	22.5375	-0.7387		0.1541	7.8973	2.2548e-24	Glyma.17G061100	NA	NA	NA	AT2G19070.1	spermidine hydroxycinnamoyl transferase
linolenic	2013	rs35874955	4	35874955	4.1798	-0.1329	1.3595	0.072	3.688	6.61284e-05	Glyma.04G154800	NA	NA	NA	AT2G28380.1	dsRNA-binding protein 2
linolenic	2013	rs5009451	3	5009451	7.391	-0.3755		0.0872	4.4683	5.41161e-09	Glyma.03G040200	NA	NA	NA	AT3G27020.1	YELLOW STRIPE like 6
linolenic	2013	rs47611415	18	47611415	7.1115	0.2866	-1.059	0.0994	5.0968	7.7404e-08	Glyma.18G198000	NA	NA	NA	AT4G08850.1	Leucine-rich repeat receptor-like protein kinase family protein
linolenic	2013	rs47611415	18	47611415	7.1115	0.2866	-1.059	0.0994	5.0968	7.7404e-08	Glyma.18G198200	NA	NA	NA	AT4G08850.2	Leucine-rich repeat receptor-like protein kinase family protein
linolenic	2013	rs4718078	17	4718078	22.5375	-0.7387		0.1541	7.8973	2.2548e-24	Glyma.17G061700	NA	NA	NA	AT4G30180.1	sequence-specific DNA binding transcription factors;transcription regulators
linolenic	2013	rs47611415	18	47611415	7.1115	0.2866	-1.059	0.0994	5.0968	7.7404e-08	Glyma.18G198700	NA	NA	NA	AT5G33406.1	hAT dimerisation domain-containing protein / transposase-related
linolenic	2014	rs42904836	4	42904836	9.138	0.3308	0.2654	0.0311	2.5905	7.28289e-10	Glyma.04G172000	NA	NA	NA	NA	NA
linolenic	2014	rs42904836	4	42904836	9.138	0.3308	0.2654	0.0311	2.5905	7.28289e-10	Glyma.04G172100	NA	NA	NA	NA	NA
linolenic	2014	rs4633296	9	4633296	10.723	-0.3571	0.8287	0.1199	10.004	1.8941e-11	Glyma.09G052300	NA	NA	NA	NA	NA
linolenic	2014	rs4633296	9	4633296	10.723	-0.3571	0.8287	0.1199	10.004	1.8941e-11	Glyma.09G053100	NA	NA	NA	NA	NA
linolenic	2014	rs4633296	9	4633296	10.723	-0.3571	0.8287	0.1199	10.004	1.8941e-11	Glyma.09G053200	NA	NA	NA	NA	NA
linolenic	2014	rs4633296	9	4633296	10.723	-0.3571	0.8287	0.1199	10.004	1.8941e-11	Glyma.09G053300	NA	NA	NA	NA	NA
linolenic	2014	rs4633296	9	4633296	10.723	-0.3571	0.8287	0.1199	10.004	1.8941e-11	Glyma.09G053500	NA	NA	NA	NA	NA
linolenic	2014	rs4633296	9	4633296	10.723	-0.3571	0.8287	0.1199	10.004	1.8941e-11	Glyma.09G053600	NA	NA	NA	NA	NA
linolenic	2014	rs39098643	17	39098643	6.3091	-0.2765	-0.1456	0.0619	5.1638	4.91032e-07	Glyma.17G236000	NA	NA	NA	NA	NA
linolenic	2014	rs52833743	18	52833743	10.5037	-0.3572		0.0605	5.0439	3.53026e-12	Glyma.18G239700	3.42626	3.05209	3.27734	AT1G16130.1	wall associated kinase-like 2
linolenic	2014	rs42904836	4	42904836	9.138	0.3308	0.2654	0.0311	2.5905	7.28289e-10	Glyma.04G172200	NA	NA	NA	AT1G19260.1	TTF-type zinc finger protein with HAT dimerisation domain
linolenic	2014	rs52833743	18	52833743	10.5037	-0.3572		0.0605	5.0439	3.53026e-12	Glyma.18G238800	NA	NA	NA	AT1G19640.1	jasmonic acid carboxyl methyltransferase
linolenic	2014	rs42280985	4	42280985	7.7554	0.0281	1.4316	0.0833	6.9473	1.75759e-08	Glyma.04G168500	NA	NA	NA	AT1G74460.1	GDSL-like Lipase/Acylhydrolase superfamily protein
linolenic	2014	rs41268049	17	41268049	5.7338	0.0963	-1.0155	0.0648	5.4071	1.84661e-06	Glyma.17G259500	NA	NA	NA	AT1G75900.1	GDSL-like Lipase/Acylhydrolase superfamily protein
linolenic	2014	rs39098643	17	39098643	6.3091	-0.2765	-0.1456	0.0619	5.1638	4.91032e-07	Glyma.17G236100	NA	NA	NA	AT2G14760.1	basic helix-loop-helix (bHLH) DNA-binding superfamily protein
linolenic	2014	rs5443771	16	5443771	5.0722	-0.2387	0.305	0.0566	4.7208	8.47159e-06	Glyma.16G055300	NA	NA	NA	AT3G17220.1	pectin methylesterase inhibitor 2
linolenic	2014	rs4633296	9	4633296	10.723	-0.3571	0.8287	0.1199	10.004	1.8941e-11	Glyma.09G053000	NA	NA	NA	AT3G23230.1	Integrase-type DNA-binding superfamily protein
linolenic	2014	rs42280985	4	42280985	7.7554	0.0281	1.4316	0.0833	6.9473	1.75759e-08	Glyma.04G168400	NA	NA	NA	AT3G47510.1	0
linolenic	2014	rs42904836	4	42904836	9.138	0.3308	0.2654	0.0311	2.5905	7.28289e-10	Glyma.04G171500	NA	NA	NA	AT3G47670.1	Plant invertase/pectin methylesterase inhibitor superfamily protein
linolenic	2014	rs4633296	9	4633296	10.723	-0.3571	0.8287	0.1199	10.004	1.8941e-11	Glyma.09G053400	NA	NA	NA	AT3G54070.1	Ankyrin repeat family protein
linolenic	2014	rs4633296	9	4633296	10.723	-0.3571	0.8287	0.1199	10.004	1.8941e-11	Glyma.09G053700	-6.18982	-5.18982	-4.8679	AT3G54070.1	Ankyrin repeat family protein
linolenic	2014	rs52833743	18	52833743	10.5037	-0.3572		0.0605	5.0439	3.53026e-12	Glyma.18G240000	NA	NA	NA	AT4G13230.1	Late embryogenesis abundant protein (LEA) family protein
linolenic	2014	rs42280985	4	42280985	7.7554	0.0281	1.4316	0.0833	6.9473	1.75759e-08	Glyma.04G168900	NA	NA	NA	AT4G23895.1	Pleckstrin homology (PH) domain-containing protein
linolenic	2014	rs39098643	17	39098643	6.3091	-0.2765	-0.1456	0.0619	5.1638	4.91032e-07	Glyma.17G235400	NA	NA	NA	AT4G27435.1	Protein of unknown function (DUF1218)
linolenic	2014	rs39098643	17	39098643	6.3091	-0.2765	-0.1456	0.0619	5.1638	4.91032e-07	Glyma.17G235500	NA	NA	NA	AT4G32285.1	ENTH/ANTH/VHS superfamily protein
linolenic	2014	rs52833743	18	52833743	10.5037	-0.3572		0.0605	5.0439	3.53026e-12	Glyma.18G239000	NA	NA	NA	AT4G36470.1	S-adenosyl-L-methionine-dependent methyltransferases superfamily protein
linolenic	2014	rs52833743	18	52833743	10.5037	-0.3572		0.0605	5.0439	3.53026e-12	Glyma.18G239100	NA	NA	NA	AT4G36470.1	S-adenosyl-L-methionine-dependent methyltransferases superfamily protein
linolenic	2014	rs42280985	4	42280985	7.7554	0.0281	1.4316	0.0833	6.9473	1.75759e-08	Glyma.04G168800	NA	NA	NA	AT5G08650.1	Small GTP-binding protein
linolenic	2014	rs21698230	14	21698230	5.6787	-0.2544		0.0402	3.3558	3.15849e-07	Glyma.14G129000	NA	NA	NA	AT5G28780.1	PIF1 helicase
linolenic	2014	rs52833743	18	52833743	10.5037	-0.3572		0.0605	5.0439	3.53026e-12	Glyma.18G238600	NA	NA	NA	AT5G41570.1	WRKY DNA-binding protein 24
linolenic	2014	rs39098643	17	39098643	6.3091	-0.2765	-0.1456	0.0619	5.1638	4.91032e-07	Glyma.17G235800	NA	NA	NA	AT5G46295.1	0
linolenic	2014	rs5443771	16	5443771	5.0722	-0.2387	0.305	0.0566	4.7208	8.47159e-06	Glyma.16G054800	NA	NA	NA	AT5G63500.1	Protein of unknown function (DUF 3339)
linolenic	2015	rs5660143	3	5660143	9.24	0.1181	2.2335	0.0812	6.8186	5.75879e-10	Glyma.03G045100	NA	NA	NA	NA	NA
linolenic	2015	rs2599191	14	2599191	10.6087	0.3342	-0.061	0.0926	7.7838	2.46447e-11	Glyma.14G035000	NA	NA	NA	NA	NA
linolenic	2015	rs30575841	15	30575841	15.0472	-0.4019	0.5754	0.0662	5.5612	8.98205e-16	Glyma.15G208800	NA	NA	NA	NA	NA
linolenic	2015	rs26951252	14	26951252	10.5428	0.3026	-0.6609	0.0821	6.898	2.86802e-11	Glyma.14G139600	NA	NA	NA	AT1G29150.1	non-ATPase subunit 9
linolenic	2015	rs39609078	12	39609078	6.6592	-0.2574		0.0511	4.294	3.06521e-08	Glyma.12G237200	NA	NA	NA	AT2G01050.1	zinc ion binding;nucleic acid binding
linolenic	2015	rs35024325	17	35024325	12.7659	0.3748	-0.1764	0.0331	2.7797	1.71612e-13	Glyma.17G212000	NA	NA	NA	AT2G01050.1	zinc ion binding;nucleic acid binding
linolenic	2015	rs6099191	2	6099191	8.3925	0.1355	2.4871	0.0644	5.4121	4.0531e-09	Glyma.02G070400	NA	NA	NA	AT2G14830.1	Regulator of Vps4 activity in the MVB pathway protein
linolenic	2015	rs9834940	14	9834940	9.7057	0.3184	-0.2132	0.0426	3.5807	1.97101e-10	Glyma.14G100500	NA	NA	NA	AT2G46430.1	cyclic nucleotide gated channel 3
linolenic	2015	rs38597109	8	38597109	18.994	-0.4716		0.0706	5.9336	8.56916e-21	Glyma.08G282000	NA	NA	NA	AT3G26510.1	Octicosapeptide/Phox/Bem1p family protein
linolenic	2015	rs5660143	3	5660143	9.24	0.1181	2.2335	0.0812	6.8186	5.75879e-10	Glyma.03G044800	NA	NA	NA	AT3G42170.1	BED zinc finger ;hAT family dimerisation domain
linolenic	2015	rs35024325	17	35024325	12.7659	0.3748	-0.1764	0.0331	2.7797	1.71612e-13	Glyma.17G211800	NA	NA	NA	AT4G38140.1	RING/U-box superfamily protein
linolenic	2015	rs9834940	14	9834940	9.7057	0.3184	-0.2132	0.0426	3.5807	1.97101e-10	Glyma.14G100300	NA	NA	NA	AT5G10530.1	Concanavalin A-like lectin protein kinase family protein
linolenic	2015	rs9834940	14	9834940	9.7057	0.3184	-0.2132	0.0426	3.5807	1.97101e-10	Glyma.14G100600	NA	NA	NA	AT5G10530.1	Concanavalin A-like lectin protein kinase family protein
linolenic	2015	rs2599191	14	2599191	10.6087	0.3342	-0.061	0.0926	7.7838	2.46447e-11	Glyma.14G035800	NA	NA	NA	AT5G12180.1	calcium-dependent protein kinase 17
linolenic	2015	rs2599191	14	2599191	10.6087	0.3342	-0.061	0.0926	7.7838	2.46447e-11	Glyma.14G034700	NA	NA	NA	AT5G12340.1	0
linolenic	2015	rs5660143	3	5660143	9.24	0.1181	2.2335	0.0812	6.8186	5.75879e-10	Glyma.03G044700	NA	NA	NA	AT5G24310.1	ABL interactor-like protein 3
linolenic	2015	rs9834940	14	9834940	9.7057	0.3184	-0.2132	0.0426	3.5807	1.97101e-10	Glyma.14G100100	NA	NA	NA	AT5G26170.1	WRKY DNA-binding protein 50
linolenic	2015	rs6099191	2	6099191	8.3925	0.1355	2.4871	0.0644	5.4121	4.0531e-09	Glyma.02G068700	NA	NA	NA	AT5G27690.1	Heavy metal transport/detoxification superfamily protein
linolenic	2015	rs21822969	15	21822969	7.3778	0.0547	2.5582	0.0711	5.9756	4.1928e-08	Glyma.15G194700	NA	NA	NA	AT5G48600.1	structural maintenance of chromosome 3
linolenic	2015	rs5660143	3	5660143	9.24	0.1181	2.2335	0.0812	6.8186	5.75879e-10	Glyma.03G044400	NA	NA	NA	AT5G49040.1	Disease resistance-responsive (dirigent-like protein) family protein
linolenic	2015	rs5660143	3	5660143	9.24	0.1181	2.2335	0.0812	6.8186	5.75879e-10	Glyma.03G044900	NA	NA	NA	AT5G49040.1	Disease resistance-responsive (dirigent-like protein) family protein
linoleic	2013	rs39587481	2	39587481	16.4825	-0.8346	-0.7709	0.1505	1.9276	3.29686e-17	Glyma.02G210100	NA	NA	NA	NA	NA
linoleic	2013	rs28569907	3	28569907	24.1401	-1.0949	-0.0575	0.2626	3.363	7.25819e-25	Glyma.03G097200	NA	NA	NA	NA	NA
linoleic	2013	rs28569907	3	28569907	24.1401	-1.0949	-0.0575	0.2626	3.363	7.25819e-25	Glyma.03G097400	NA	NA	NA	NA	NA
linoleic	2013	rs28569907	3	28569907	24.1401	-1.0949	-0.0575	0.2626	3.363	7.25819e-25	Glyma.03G097800	NA	NA	NA	NA	NA
linoleic	2013	rs28569907	3	28569907	24.1401	-1.0949	-0.0575	0.2626	3.363	7.25819e-25	Glyma.03G098100	NA	NA	NA	NA	NA
linoleic	2013	rs48166843	4	48166843	11.7827	-0.6823	0.4433	0.1731	2.2172	1.65093e-12	Glyma.04G208900	NA	NA	NA	NA	NA
linoleic	2013	rs48166843	4	48166843	11.7827	-0.6823	0.4433	0.1731	2.2172	1.65093e-12	Glyma.04G209300	NA	NA	NA	NA	NA
linoleic	2013	rs48166843	4	48166843	11.7827	-0.6823	0.4433	0.1731	2.2172	1.65093e-12	Glyma.04G209500	NA	NA	NA	NA	NA
linoleic	2013	rs48166843	4	48166843	11.7827	-0.6823	0.4433	0.1731	2.2172	1.65093e-12	Glyma.04G210300	NA	NA	NA	NA	NA
linoleic	2013	rs4602961	9	4602961	12.3859	0.6941	-1.0783	0.4456	5.7062	4.11702e-13	Glyma.09G052300	NA	NA	NA	NA	NA
linoleic	2013	rs4602961	9	4602961	12.3859	0.6941	-1.0783	0.4456	5.7062	4.11702e-13	Glyma.09G053100	NA	NA	NA	NA	NA
linoleic	2013	rs4602961	9	4602961	12.3859	0.6941	-1.0783	0.4456	5.7062	4.11702e-13	Glyma.09G053200	NA	NA	NA	NA	NA
linoleic	2013	rs4602961	9	4602961	12.3859	0.6941	-1.0783	0.4456	5.7062	4.11702e-13	Glyma.09G053300	NA	NA	NA	NA	NA
linoleic	2013	rs46493899	10	46493899	7.0552	0.4651	-1.8539	0.2542	3.2554	8.81108e-08	Glyma.10G235400	NA	NA	NA	NA	NA
linoleic	2013	rs1501986	14	1501986	6.2265	0.4736		0.2025	2.5928	8.56943e-08	Glyma.14G020400	NA	NA	NA	NA	NA
linoleic	2013	rs1501986	14	1501986	6.2265	0.4736		0.2025	2.5928	8.56943e-08	Glyma.14G021700	NA	NA	NA	NA	NA
linoleic	2013	rs32005810	16	32005810	4.4316	0.3919	-0.6619	0.1409	1.8038	3.70328e-05	Glyma.16G160400	NA	NA	NA	NA	NA
linoleic	2013	rs30412910	17	30412910	11.4713	0.6353	-2.7095	0.404	5.1733	3.38125e-12	Glyma.17G195800	NA	NA	NA	NA	NA
linoleic	2013	rs9070866	18	9070866	6.1475	0.2788	-3.3678	0.1796	2.3004	7.12401e-07	Glyma.18G091400	NA	NA	NA	NA	NA
linoleic	2013	rs34135970	12	34135970	11.0671	-0.3604	2.8222	0.4239	5.4288	8.57675e-12	Glyma.12G180900	NA	NA	NA	AT1G08230.2	Transmembrane amino acid transporter family protein
linoleic	2013	rs34135970	12	34135970	11.0671	-0.3604	2.8222	0.4239	5.4288	8.57675e-12	Glyma.12G181000	NA	NA	NA	AT1G08230.2	Transmembrane amino acid transporter family protein
linoleic	2013	rs34135970	12	34135970	11.0671	-0.3604	2.8222	0.4239	5.4288	8.57675e-12	Glyma.12G181100	NA	NA	NA	AT1G08230.2	Transmembrane amino acid transporter family protein
linoleic	2013	rs11516441	9	11516441	15.2724	-0.7954		0.3708	4.7489	5.01873e-17	Glyma.09G087600	NA	NA	NA	AT1G09040.1	0
linoleic	2013	rs39587481	2	39587481	16.4825	-0.8346	-0.7709	0.1505	1.9276	3.29686e-17	Glyma.02G210200	NA	NA	NA	AT1G21280.1	0
linoleic	2013	rs4876597	19	4876597	7.7483	0.2185	1.8557	0.1783	2.2836	1.78661e-08	Glyma.19G036000	NA	NA	NA	AT1G22360.1	UDP-glucosyl transferase 85A2
linoleic	2013	rs39587481	2	39587481	16.4825	-0.8346	-0.7709	0.1505	1.9276	3.29686e-17	Glyma.02G209800	NA	NA	NA	AT1G23260.1	MMS ZWEI homologue 1
linoleic	2013	rs6755025	15	6755025	5.5954	-0.4358	-0.9777	0.1686	2.1593	2.53961e-06	Glyma.15G089100	NA	NA	NA	AT1G29660.1	GDSL-like Lipase/Acylhydrolase superfamily protein
linoleic	2013	rs9167160	10	9167160	8.8328	0.5754		0.3164	4.0525	1.79748e-10	Glyma.10G079500	8.31741	6.31741	6.43045	AT1G32120.1	0
linoleic	2013	rs6755025	15	6755025	5.5954	-0.4358	-0.9777	0.1686	2.1593	2.53961e-06	Glyma.15G087800	NA	NA	NA	AT1G60500.1	Dynamin related protein 4C
linoleic	2013	rs32005810	16	32005810	4.4316	0.3919	-0.6619	0.1409	1.8038	3.70328e-05	Glyma.16G160700	NA	NA	NA	AT1G62670.1	rna processing factor 2
linoleic	2013	rs32005810	16	32005810	4.4316	0.3919	-0.6619	0.1409	1.8038	3.70328e-05	Glyma.16G161400	NA	NA	NA	AT1G71740.1	0
linoleic	2013	rs39587481	2	39587481	16.4825	-0.8346	-0.7709	0.1505	1.9276	3.29686e-17	Glyma.02G210600	NA	NA	NA	AT1G72200.1	RING/U-box superfamily protein
linoleic	2013	rs39587481	2	39587481	16.4825	-0.8346	-0.7709	0.1505	1.9276	3.29686e-17	Glyma.02G210900	NA	NA	NA	AT2G36690.1	2-oxoglutarate (2OG) and Fe(II)-dependent oxygenase superfamily protein
linoleic	2013	rs1501986	14	1501986	6.2265	0.4736		0.2025	2.5928	8.56943e-08	Glyma.14G020300	NA	NA	NA	AT2G47280.1	Pectin lyase-like superfamily protein
linoleic	2013	rs48109369	14	48109369	5.1759	-0.0676	2.6512	0.1835	2.3495	6.67297e-06	Glyma.14G216000	NA	NA	NA	AT3G03430.1	Calcium-binding EF-hand family protein
linoleic	2013	rs1501986	14	1501986	6.2265	0.4736		0.2025	2.5928	8.56943e-08	Glyma.14G020500	NA	NA	NA	AT3G10610.1	Ribosomal S17 family protein
linoleic	2013	rs28569907	3	28569907	24.1401	-1.0949	-0.0575	0.2626	3.363	7.25819e-25	Glyma.03G097500	NA	NA	NA	AT3G15720.1	Pectin lyase-like superfamily protein
linoleic	2013	rs9070866	18	9070866	6.1475	0.2788	-3.3678	0.1796	2.3004	7.12401e-07	Glyma.18G090600	NA	NA	NA	AT3G20290.1	EPS15 homology domain 1
linoleic	2013	rs9070866	18	9070866	6.1475	0.2788	-3.3678	0.1796	2.3004	7.12401e-07	Glyma.18G090800	NA	NA	NA	AT3G20300.1	Protein of unknown function (DUF3537)
linoleic	2013	rs4602961	9	4602961	12.3859	0.6941	-1.0783	0.4456	5.7062	4.11702e-13	Glyma.09G053000	NA	NA	NA	AT3G23230.1	Integrase-type DNA-binding superfamily protein
linoleic	2013	rs1501986	14	1501986	6.2265	0.4736		0.2025	2.5928	8.56943e-08	Glyma.14G021100	NA	NA	NA	AT3G26660.1	LOB domain-containing protein 24
linoleic	2013	rs30412910	17	30412910	11.4713	0.6353	-2.7095	0.404	5.1733	3.38125e-12	Glyma.17G196000	NA	NA	NA	AT3G42170.1	BED zinc finger ;hAT family dimerisation domain
linoleic	2013	rs4876597	19	4876597	7.7483	0.2185	1.8557	0.1783	2.2836	1.78661e-08	Glyma.19G035900	NA	NA	NA	AT3G42170.1	BED zinc finger ;hAT family dimerisation domain
linoleic	2013	rs9167160	10	9167160	8.8328	0.5754		0.3164	4.0525	1.79748e-10	Glyma.10G079600	NA	NA	NA	AT3G51690.1	PIF1 helicase
linoleic	2013	rs9167160	10	9167160	8.8328	0.5754		0.3164	4.0525	1.79748e-10	Glyma.10G079800	NA	NA	NA	AT3G51690.1	PIF1 helicase
linoleic	2013	rs4602961	9	4602961	12.3859	0.6941	-1.0783	0.4456	5.7062	4.11702e-13	Glyma.09G053400	NA	NA	NA	AT3G54070.1	Ankyrin repeat family protein
linoleic	2013	rs38142875	9	38142875	12.9252	0.5404	-4.2279	0.3116	3.9907	1.18918e-13	Glyma.09G158000	NA	NA	NA	AT3G55620.1	Translation initiation factor IF6
linoleic	2013	rs32005810	16	32005810	4.4316	0.3919	-0.6619	0.1409	1.8038	3.70328e-05	Glyma.16G161000	NA	NA	NA	AT3G60470.1	Plant protein of unknown function (DUF247)
linoleic	2013	rs39587481	2	39587481	16.4825	-0.8346	-0.7709	0.1505	1.9276	3.29686e-17	Glyma.02G209700	NA	NA	NA	AT3G62130.1	Pyridoxal phosphate (PLP)-dependent transferases superfamily protein
linoleic	2013	rs9070866	18	9070866	6.1475	0.2788	-3.3678	0.1796	2.3004	7.12401e-07	Glyma.18G091200	NA	NA	NA	AT4G09640.1	Protein of unknown function (DUF803)
linoleic	2013	rs46493899	10	46493899	7.0552	0.4651	-1.8539	0.2542	3.2554	8.81108e-08	Glyma.10G235500	NA	NA	NA	AT4G25590.1	actin depolymerizing factor 7
linoleic	2013	rs30412910	17	30412910	11.4713	0.6353	-2.7095	0.404	5.1733	3.38125e-12	Glyma.17G195900	NA	NA	NA	AT4G28880.1	casein kinase I-like 3
linoleic	2013	rs48166843	4	48166843	11.7827	-0.6823	0.4433	0.1731	2.2172	1.65093e-12	Glyma.04G210600	NA	NA	NA	AT4G30770.1	Putative membrane lipoprotein
linoleic	2013	rs32005810	16	32005810	4.4316	0.3919	-0.6619	0.1409	1.8038	3.70328e-05	Glyma.16G161100	NA	NA	NA	AT4G31980.1	0
linoleic	2013	rs32005810	16	32005810	4.4316	0.3919	-0.6619	0.1409	1.8038	3.70328e-05	Glyma.16G161300	NA	NA	NA	AT4G31980.1	0
linoleic	2013	rs48166843	4	48166843	11.7827	-0.6823	0.4433	0.1731	2.2172	1.65093e-12	Glyma.04G208800	NA	NA	NA	AT4G38560.2	Arabidopsis phospholipase-like protein (PEARLI 4) family
linoleic	2013	rs46493899	10	46493899	7.0552	0.4651	-1.8539	0.2542	3.2554	8.81108e-08	Glyma.10G235600	NA	NA	NA	AT5G10530.1	Concanavalin A-like lectin protein kinase family protein
linoleic	2013	rs28569907	3	28569907	24.1401	-1.0949	-0.0575	0.2626	3.363	7.25819e-25	Glyma.03G098500	NA	NA	NA	AT5G16970.1	alkenal reductase
linoleic	2013	rs11516441	9	11516441	15.2724	-0.7954		0.3708	4.7489	5.01873e-17	Glyma.09G088100	NA	NA	NA	AT5G22510.1	alkaline/neutral invertase
linoleic	2013	rs38142875	9	38142875	12.9252	0.5404	-4.2279	0.3116	3.9907	1.18918e-13	Glyma.09G157800	NA	NA	NA	AT5G23530.1	carboxyesterase 18
linoleic	2013	rs28569907	3	28569907	24.1401	-1.0949	-0.0575	0.2626	3.363	7.25819e-25	Glyma.03G098000	NA	NA	NA	AT5G28780.1	PIF1 helicase
linoleic	2013	rs32005810	16	32005810	4.4316	0.3919	-0.6619	0.1409	1.8038	3.70328e-05	Glyma.16G159400	NA	NA	NA	AT5G36930.2	Disease resistance protein (TIR-NBS-LRR class) family
linoleic	2013	rs9070866	18	9070866	6.1475	0.2788	-3.3678	0.1796	2.3004	7.12401e-07	Glyma.18G091100	NA	NA	NA	AT5G46290.3	3-ketoacyl-acyl carrier protein synthase I
linoleic	2013	rs1501986	14	1501986	6.2265	0.4736		0.2025	2.5928	8.56943e-08	Glyma.14G020600	NA	NA	NA	AT5G46930.1	Plant invertase/pectin methylesterase inhibitor superfamily protein
linoleic	2013	rs1501986	14	1501986	6.2265	0.4736		0.2025	2.5928	8.56943e-08	Glyma.14G020900	NA	NA	NA	AT5G46930.1	Plant invertase/pectin methylesterase inhibitor superfamily protein
linoleic	2013	rs46493899	10	46493899	7.0552	0.4651	-1.8539	0.2542	3.2554	8.81108e-08	Glyma.10G234700	NA	NA	NA	AT5G52400.1	cytochrome P450, family 715, subfamily A, polypeptide 1
linoleic	2013	rs1501986	14	1501986	6.2265	0.4736		0.2025	2.5928	8.56943e-08	Glyma.14G020800	NA	NA	NA	AT5G55220.1	trigger factor type chaperone family protein
linoleic	2013	rs48166843	4	48166843	11.7827	-0.6823	0.4433	0.1731	2.2172	1.65093e-12	Glyma.04G210400	NA	NA	NA	AT5G63920.1	topoisomerase 3alpha
linoleic	2014	rs4953186	2	4953186	20.7652	-1.0071	0.6581	0.2353	6.0683	1.72007e-21	Glyma.02G054600	NA	NA	NA	NA	NA
linoleic	2014	rs4953186	2	4953186	20.7652	-1.0071	0.6581	0.2353	6.0683	1.72007e-21	Glyma.02G055600	NA	NA	NA	NA	NA
linoleic	2014	rs4953186	2	4953186	20.7652	-1.0071	0.6581	0.2353	6.0683	1.72007e-21	Glyma.02G055700	NA	NA	NA	NA	NA
linoleic	2014	rs4953186	2	4953186	20.7652	-1.0071	0.6581	0.2353	6.0683	1.72007e-21	Glyma.02G056000	NA	NA	NA	NA	NA
linoleic	2014	rs6481810	3	6481810	17.0283	0.8582	2.0524	0.3599	9.2818	9.38344e-18	Glyma.03G050200	NA	NA	NA	NA	NA
linoleic	2014	rs24966112	4	24966112	18.8368	1.0024	-0.0785	0.2022	5.2133	1.45843e-19	Glyma.04G142600	NA	NA	NA	NA	NA
linoleic	2014	rs14264702	7	14264702	14.8137	-0.7987		0.2046	5.2761	1.46458e-16	Glyma.07G122100	NA	NA	NA	NA	NA
linoleic	2014	rs37217687	12	37217687	3.6075	-0.2162	-2.3122	0.116	2.9922	0.000246951	Glyma.12G213000	NA	NA	NA	NA	NA
linoleic	2014	rs9446804	15	9446804	6.7237	-0.1216	-2.2309	0.215	5.5437	1.8903e-07	Glyma.15G119400	NA	NA	NA	NA	NA
linoleic	2014	rs39216169	17	39216169	5.2293	-0.4455		0.1206	3.1097	9.2362e-07	Glyma.17G237700	NA	NA	NA	NA	NA
linoleic	2014	rs14587513	2	14587513	5.7956	0.4707		0.2213	5.7073	2.38996e-07	Glyma.02G141900	NA	NA	NA	AT1G06800.1	alpha/beta-Hydrolases superfamily protein
linoleic	2014	rs14587513	2	14587513	5.7956	0.4707		0.2213	5.7073	2.38996e-07	Glyma.02G142100	NA	NA	NA	AT1G06800.1	alpha/beta-Hydrolases superfamily protein
linoleic	2014	rs4953186	2	4953186	20.7652	-1.0071	0.6581	0.2353	6.0683	1.72007e-21	Glyma.02G054300	NA	NA	NA	AT1G19260.1	TTF-type zinc finger protein with HAT dimerisation domain
linoleic	2014	rs4953186	2	4953186	20.7652	-1.0071	0.6581	0.2353	6.0683	1.72007e-21	Glyma.02G053700	NA	NA	NA	AT1G19630.1	cytochrome P450, family 722, subfamily A, polypeptide 1
linoleic	2014	rs4953186	2	4953186	20.7652	-1.0071	0.6581	0.2353	6.0683	1.72007e-21	Glyma.02G054200	NA	NA	NA	AT1G19640.1	jasmonic acid carboxyl methyltransferase
linoleic	2014	rs13246407	8	13246407	4.8934	0.2786	-3.1366	0.1393	3.592	1.27872e-05	Glyma.08G166900	NA	NA	NA	AT1G30670.1	basic helix-loop-helix (bHLH) DNA-binding superfamily protein
linoleic	2014	rs13246407	8	13246407	4.8934	0.2786	-3.1366	0.1393	3.592	1.27872e-05	Glyma.08G167000	NA	NA	NA	AT1G30670.1	basic helix-loop-helix (bHLH) DNA-binding superfamily protein
linoleic	2014	rs13246407	8	13246407	4.8934	0.2786	-3.1366	0.1393	3.592	1.27872e-05	Glyma.08G167400	NA	NA	NA	AT1G67520.1	lectin protein kinase family protein
linoleic	2014	rs4953186	2	4953186	20.7652	-1.0071	0.6581	0.2353	6.0683	1.72007e-21	Glyma.02G055800	NA	NA	NA	AT1G75250.1	RAD-like 6
linoleic	2014	rs4953186	2	4953186	20.7652	-1.0071	0.6581	0.2353	6.0683	1.72007e-21	Glyma.02G055900	NA	NA	NA	AT1G75250.1	RAD-like 6
linoleic	2014	rs4953186	2	4953186	20.7652	-1.0071	0.6581	0.2353	6.0683	1.72007e-21	Glyma.02G054900	NA	NA	NA	AT2G18210.1	0
linoleic	2014	rs4953186	2	4953186	20.7652	-1.0071	0.6581	0.2353	6.0683	1.72007e-21	Glyma.02G055000	NA	NA	4.98489	AT2G18210.1	0
linoleic	2014	rs9446804	15	9446804	6.7237	-0.1216	-2.2309	0.215	5.5437	1.8903e-07	Glyma.15G120200	NA	NA	NA	AT2G24960.2	0
linoleic	2014	rs37217687	12	37217687	3.6075	-0.2162	-2.3122	0.116	2.9922	0.000246951	Glyma.12G213800	NA	NA	NA	AT3G01140.1	myb domain protein 106
linoleic	2014	rs14587513	2	14587513	5.7956	0.4707		0.2213	5.7073	2.38996e-07	Glyma.02G140500	NA	NA	NA	AT3G06100.1	NOD26-like intrinsic protein 7;1
linoleic	2014	rs13246407	8	13246407	4.8934	0.2786	-3.1366	0.1393	3.592	1.27872e-05	Glyma.08G167500	NA	NA	NA	AT3G16030.1	lectin protein kinase family protein
linoleic	2014	rs37217687	12	37217687	3.6075	-0.2162	-2.3122	0.116	2.9922	0.000246951	Glyma.12G213400	NA	NA	NA	AT3G20580.1	COBRA-like protein 10 precursor
linoleic	2014	rs9446804	15	9446804	6.7237	-0.1216	-2.2309	0.215	5.5437	1.8903e-07	Glyma.15G119200	NA	NA	NA	AT3G22142.1	Bifunctional inhibitor/lipid-transfer protein/seed storage 2S albumin superfamily protein
linoleic	2014	rs14587513	2	14587513	5.7956	0.4707		0.2213	5.7073	2.38996e-07	Glyma.02G140000	NA	NA	NA	AT3G48340.1	Cysteine proteinases superfamily protein
linoleic	2014	rs14587513	2	14587513	5.7956	0.4707		0.2213	5.7073	2.38996e-07	Glyma.02G142000	NA	NA	NA	AT3G54660.1	glutathione reductase
linoleic	2014	rs14264702	7	14264702	14.8137	-0.7987		0.2046	5.2761	1.46458e-16	Glyma.07G121800	NA	NA	NA	AT3G62750.1	beta glucosidase 8
linoleic	2014	rs9446804	15	9446804	6.7237	-0.1216	-2.2309	0.215	5.5437	1.8903e-07	Glyma.15G120000	NA	NA	NA	AT4G14315.1	0
linoleic	2014	rs37217687	12	37217687	3.6075	-0.2162	-2.3122	0.116	2.9922	0.000246951	Glyma.12G213700	NA	NA	NA	AT4G21200.1	gibberellin 2-oxidase 8
linoleic	2014	rs37217687	12	37217687	3.6075	-0.2162	-2.3122	0.116	2.9922	0.000246951	Glyma.12G212800	NA	NA	NA	AT4G21750.1	Homeobox-leucine zipper family protein / lipid-binding START domain-containing protein
linoleic	2014	rs4953186	2	4953186	20.7652	-1.0071	0.6581	0.2353	6.0683	1.72007e-21	Glyma.02G053900	NA	NA	NA	AT4G36470.1	S-adenosyl-L-methionine-dependent methyltransferases superfamily protein
linoleic	2014	rs4953186	2	4953186	20.7652	-1.0071	0.6581	0.2353	6.0683	1.72007e-21	Glyma.02G053500	NA	NA	NA	AT5G17760.1	P-loop containing nucleoside triphosphate hydrolases superfamily protein
linoleic	2014	rs13246407	8	13246407	4.8934	0.2786	-3.1366	0.1393	3.592	1.27872e-05	Glyma.08G166700	NA	NA	NA	AT5G33340.1	Eukaryotic aspartyl protease family protein
linoleic	2014	rs9446804	15	9446804	6.7237	-0.1216	-2.2309	0.215	5.5437	1.8903e-07	Glyma.15G119300	NA	NA	NA	AT5G46890.1	Bifunctional inhibitor/lipid-transfer protein/seed storage 2S albumin superfamily protein
linoleic	2015	rs46294440	6	46294440	4.9849	-0.5097	-0.848	0.2658	6.392	1.0358e-05	Glyma.06G271900	NA	NA	NA	NA	NA
linoleic	2015	rs36974795	12	36974795	7.5234	0.461	-2.0947	0.3262	7.845	2.99817e-08	Glyma.12G210700	NA	NA	NA	NA	NA
linoleic	2015	rs36974795	12	36974795	7.5234	0.461	-2.0947	0.3262	7.845	2.99817e-08	Glyma.12G211100	NA	NA	NA	NA	NA
linoleic	2015	rs25691662	13	25691662	8.7601	-0.2741	-6.2071	0.394	9.476	1.7387e-09	Glyma.13G143900	NA	NA	NA	NA	NA
linoleic	2015	rs21353920	15	21353920	17.961	1.0735	0.4031	0.2838	6.8258	1.09551e-18	Glyma.15G193600	NA	NA	NA	NA	NA
linoleic	2015	rs36974795	12	36974795	7.5234	0.461	-2.0947	0.3262	7.845	2.99817e-08	Glyma.12G210500	NA	NA	NA	AT1G06330.1	Heavy metal transport/detoxification superfamily protein
linoleic	2015	rs16802809	13	16802809	7.4318	0.6413		0.1799	4.3266	4.9128e-09	Glyma.13G068700	NA	NA	NA	AT2G20280.1	Zinc finger C-x8-C-x5-C-x3-H type family protein
linoleic	2015	rs25691662	13	25691662	8.7601	-0.2741	-6.2071	0.394	9.476	1.7387e-09	Glyma.13G143700	NA	NA	NA	AT2G36985.1	DVL family protein
linoleic	2015	rs14234658	18	14234658	6.5079	-0.1833	-3.4485	0.2892	6.9556	3.10699e-07	Glyma.18G116000	NA	NA	NA	AT3G17450.1	hAT dimerisation domain-containing protein
linoleic	2015	rs46294440	6	46294440	4.9849	-0.5097	-0.848	0.2658	6.392	1.0358e-05	Glyma.06G272200	NA	NA	NA	AT3G23410.1	fatty alcohol oxidase 3
linoleic	2015	rs25691662	13	25691662	8.7601	-0.2741	-6.2071	0.394	9.476	1.7387e-09	Glyma.13G143800	NA	NA	NA	AT4G05240.1	Ubiquitin-like superfamily protein
linoleic	2015	rs46294440	6	46294440	4.9849	-0.5097	-0.848	0.2658	6.392	1.0358e-05	Glyma.06G272000	NA	NA	NA	AT4G29273.1	low-molecular-weight cysteine-rich 23
linoleic	2015	rs21353920	15	21353920	17.961	1.0735	0.4031	0.2838	6.8258	1.09551e-18	Glyma.15G193500	NA	NA	NA	AT4G32110.1	Beta-1,3-N-Acetylglucosaminyltransferase family protein
linoleic	2015	rs14234658	18	14234658	6.5079	-0.1833	-3.4485	0.2892	6.9556	3.10699e-07	Glyma.18G116100	NA	NA	NA	AT5G23535.1	KOW domain-containing protein
linoleic	2015	rs46294440	6	46294440	4.9849	-0.5097	-0.848	0.2658	6.392	1.0358e-05	Glyma.06G272300	NA	NA	NA	AT5G47890.1	NADH-ubiquinone oxidoreductase B8 subunit, putative
linolenic	2015	rs5660143	3	5660143	9.24	0.1181	2.2335	0.0812	6.8186	5.75879e-10	Glyma.03G044300	NA	NA	NA	AT1G58170.1	Disease resistance-responsive (dirigent-like protein) family protein
oleic	2014	rs37372282	7	37372282	6.5019	-0.6474		0.2661	3.9509	4.453e-08	Glyma.07G205400	-3.61024	-2.88961	-2.75682	AT3G49340.1	Cysteine proteinases superfamily protein
linoleic	2014	rs4953186	2	4953186	20.7652	-1.0071	0.6581	0.2353	6.0683	1.72007e-21	Glyma.02G055200	NA	NA	NA	AT4G36530.2	alpha/beta-Hydrolases superfamily protein
linoleic	2013	rs34135970	12	34135970	11.0671	-0.3604	2.8222	0.4239	5.4288	8.57675e-12	Glyma.12G180600	NA	NA	NA	AT5G22780.1	Adaptor protein complex AP-2, alpha subunit
oleic	2013	rs6124789	4	6124789	19.0445	-1.2187	-0.4325	0.3072	3.4465	9.04079e-20	Glyma.04G074300	NA	NA	NA	AT3G49600.1	ubiquitin-specific protease 26
linoleic	2013	rs48166843	4	48166843	11.7827	-0.6823	0.4433	0.1731	2.2172	1.65093e-12	Glyma.04G209400	NA	NA	NA	AT4G12770.1	Chaperone DnaJ-domain superfamily protein
oleic	2014	rs13246407	8	13246407	12.5087	-0.7868	4.8697	0.4544	6.7483	3.10315e-13	Glyma.08G168300	NA	NA	NA	AT3G12830.1	SAUR-like auxin-responsive protein family
linoleic	2014	rs13246407	8	13246407	4.8934	0.2786	-3.1366	0.1393	3.592	1.27872e-05	Glyma.08G168300	NA	NA	NA	AT3G12830.1	SAUR-like auxin-responsive protein family
linolenic	2014	rs39098643	17	39098643	6.3091	-0.2765	-0.1456	0.0619	5.1638	4.91032e-07	Glyma.17G236400	NA	NA	NA	AT1G49890.1	Family of unknown function (DUF566)
linoleic	2014	rs39216169	17	39216169	5.2293	-0.4455		0.1206	3.1097	9.2362e-07	Glyma.17G236400	NA	NA	NA	AT1G49890.1	Family of unknown function (DUF566)
linolenic	2013	rs5009451	3	5009451	7.391	-0.3755		0.0872	4.4683	5.41161e-09	Glyma.03G040300	NA	NA	NA	AT2G38540.1	lipid transfer protein 1
linoleic	2013	rs32005810	16	32005810	4.4316	0.3919	-0.6619	0.1409	1.8038	3.70328e-05	Glyma.16G160500	NA	NA	NA	AT5G18160.1	F-box and associated interaction domains-containing protein
oleic	2014	rs25962449	3	25962449	13.0806	-0.9807	-0.0613	0.2085	3.0964	8.31449e-14	Glyma.03G087400	NA	NA	NA	AT2G32680.1	receptor like protein 23
oleic	2015	rs23631249	17	23631249	6.5389	0.7157		0.4463	6.9356	4.07845e-08	Glyma.17G186300	NA	NA	NA	NA	NA
linoleic	2013	rs9167160	10	9167160	8.8328	0.5754		0.3164	4.0525	1.79748e-10	Glyma.10G079700	NA	NA	NA	AT2G35460.1	Late embryogenesis abundant (LEA) hydroxyproline-rich glycoprotein family
oleic	2015	rs16802809	13	16802809	8.6451	-0.8342		0.3044	4.7309	2.79806e-10	Glyma.13G067600	NA	NA	NA	AT5G15030.2	Paired amphipathic helix (PAH2) superfamily protein
linoleic	2015	rs16802809	13	16802809	7.4318	0.6413		0.1799	4.3266	4.9128e-09	Glyma.13G067600	NA	NA	NA	AT5G15030.2	Paired amphipathic helix (PAH2) superfamily protein
linolenic	2013	rs35874955	4	35874955	4.1798	-0.1329	1.3595	0.072	3.688	6.61284e-05	Glyma.04G154600	NA	NA	NA	AT5G53650.1	0
linoleic	2014	rs9446804	15	9446804	6.7237	-0.1216	-2.2309	0.215	5.5437	1.8903e-07	Glyma.15G120600	NA	NA	NA	AT1G79670.1	Wall-associated kinase family protein
linolenic	2015	rs6099191	2	6099191	8.3925	0.1355	2.4871	0.0644	5.4121	4.0531e-09	Glyma.02G068100	-1.09269	NA	NA	AT1G52140.1	0
linoleic	2013	rs46493899	10	46493899	7.0552	0.4651	-1.8539	0.2542	3.2554	8.81108e-08	Glyma.10G236600	NA	NA	NA	AT3G48920.1	myb domain protein 45
linoleic	2013	rs28569907	3	28569907	24.1401	-1.0949	-0.0575	0.2626	3.363	7.25819e-25	Glyma.03G098400	NA	NA	NA	AT1G64850.1	Calcium-binding EF hand family protein
oleic	2015	rs23631249	17	23631249	6.5389	0.7157		0.4463	6.9356	4.07845e-08	Glyma.17G185300	NA	NA	NA	ATMG01410.1	open reading frame 204
linoleic	2013	rs48109369	14	48109369	5.1759	-0.0676	2.6512	0.1835	2.3495	6.67297e-06	Glyma.14G215900	NA	NA	NA	AT1G66430.1	pfkB-like carbohydrate kinase family protein
linolenic	2014	rs42904836	4	42904836	9.138	0.3308	0.2654	0.0311	2.5905	7.28289e-10	Glyma.04G171800	NA	NA	NA	AT1G79360.1	organic cation/carnitine transporter 2
linoleic	2013	rs1501986	14	1501986	6.2265	0.4736		0.2025	2.5928	8.56943e-08	Glyma.14G020000	NA	1.20645	NA	AT5G55180.1	O-Glycosyl hydrolases family 17 protein
linoleic	2013	rs34135970	12	34135970	11.0671	-0.3604	2.8222	0.4239	5.4288	8.57675e-12	Glyma.12G180200	NA	NA	NA	AT5G22810.1	GDSL-like Lipase/Acylhydrolase superfamily protein
linoleic	2015	rs46294440	6	46294440	4.9849	-0.5097	-0.848	0.2658	6.392	1.0358e-05	Glyma.06G272100	NA	NA	NA	AT2G22121.1	low-molecular-weight cysteine-rich 35
linolenic	2014	rs41268049	17	41268049	5.7338	0.0963	-1.0155	0.0648	5.4071	1.84661e-06	Glyma.17G257600	NA	NA	NA	AT2G45730.1	eukaryotic initiation factor 3 gamma subunit family protein
linolenic	2014	rs5443771	16	5443771	5.0722	-0.2387	0.305	0.0566	4.7208	8.47159e-06	Glyma.16G054900	NA	NA	NA	AT3G27027.1	Protein of unknown function (DUF 3339)
oleic	2015	rs1225280	12	1225280	4.4057	-0.5786	-0.7282	0.3164	4.9175	3.93074e-05	Glyma.12G017300	NA	NA	NA	AT4G17720.1	RNA-binding (RRM/RBD/RNP motifs) family protein
linoleic	2013	rs1501986	14	1501986	6.2265	0.4736		0.2025	2.5928	8.56943e-08	Glyma.14G021800	NA	NA	NA	AT4G26850.1	mannose-1-phosphate guanylyltransferase (GDP)s;GDP-galactose:mannose-1-phosphate guanylyltransferases;GDP-galactose:glucose-1-phosphate guanylyltransferases;GDP-galactose:myoinositol-1-phosphate guanylyltransferases;glucose-1-phosphate guanylyltransferase
linoleic	2013	rs6755025	15	6755025	5.5954	-0.4358	-0.9777	0.1686	2.1593	2.53961e-06	Glyma.15G088600	NA	NA	NA	AT4G18960.1	K-box region and MADS-box transcription factor family protein
oleic	2013	rs545725	7	545702	28.935	1.6067	1.2421	0.835	9.3665	1.16422e-29	Glyma.07G008700	NA	NA	NA	AT1G72880.1	Survival protein SurE-like phosphatase/nucleotidase
linolenic	2014	rs41268049	17	41268049	5.7338	0.0963	-1.0155	0.0648	5.4071	1.84661e-06	Glyma.17G258000	NA	NA	NA	AT1G75730.1	0
oleic	2015	rs37263037	17	37263037	7.3776	0.7432	-1.4203	0.2808	4.3644	4.19464e-08	Glyma.17G219900	NA	NA	NA	AT1G16830.1	Pentatricopeptide repeat (PPR) superfamily protein
oleic	2014	rs21488603	16	21488603	7.0656	-0.5748	1.8036	0.3533	5.2459	8.60293e-08	Glyma.16G106300	NA	NA	NA	AT3G49010.1	breast basic conserved 1
oleic	2015	rs1225280	12	1225280	4.4057	-0.5786	-0.7282	0.3164	4.9175	3.93074e-05	Glyma.12G017600	NA	NA	NA	AT3G03050.1	cellulose synthase-like D3
oleic	2014	rs37372282	7	37372282	6.5019	-0.6474		0.2661	3.9509	4.453e-08	Glyma.07G204000	NA	NA	NA	AT2G33990.1	IQ-domain 9
linolenic	2015	rs6099191	2	6099191	8.3925	0.1355	2.4871	0.0644	5.4121	4.0531e-09	Glyma.02G070300	NA	NA	NA	AT1G23220.1	Dynein light chain type 1 family protein
linolenic	2014	rs52833743	18	52833743	10.5037	-0.3572		0.0605	5.0439	3.53026e-12	Glyma.18G240400	NA	NA	NA	AT3G54900.1	CAX interacting protein 1
linolenic	2015	rs18435729	10	18435729	6.4624	-0.0143	2.4253	0.0639	5.3715	3.45049e-07	Glyma.10G100600	NA	NA	NA	AT2G41890.1	curculin-like (mannose-binding) lectin family protein / PAN domain-containing protein
oleic	2014	rs42357728	19	42357728	9.792	0.782	2.2216	0.2343	3.4792	1.61566e-10	Glyma.19G163300	NA	NA	NA	AT2G31280.1	conserved peptide upstream open reading frame 7
oleic	2015	rs14131618	2	14131618	9.2012	0.6171	5.8284	0.3697	5.745	6.29677e-10	Glyma.02G137600	NA	NA	NA	AT1G05720.1	selenoprotein family protein
linolenic	2014	rs5443771	16	5443771	5.0722	-0.2387	0.305	0.0566	4.7208	8.47159e-06	Glyma.16G054600	NA	NA	NA	AT5G14105.1	0
linolenic	2013	rs7344385	2	7344385	9.6879	0.4375		0.1326	6.7986	2.4011e-11	Glyma.02G085300	NA	NA	NA	AT3G57490.1	Ribosomal protein S5 family protein
linoleic	2014	rs6481810	3	6481810	17.0283	0.8582	2.0524	0.3599	9.2818	9.38344e-18	Glyma.03G049700	NA	NA	NA	AT3G22110.1	20S proteasome alpha subunit C1
linoleic	2013	rs6755025	15	6755025	5.5954	-0.4358	-0.9777	0.1686	2.1593	2.53961e-06	Glyma.15G087900	NA	NA	NA	AT1G16030.1	heat shock protein 70B
linoleic	2014	rs14264702	7	14264702	14.8137	-0.7987		0.2046	5.2761	1.46458e-16	Glyma.07G122500	NA	NA	NA	AT2G37920.1	copper ion transmembrane transporters
linolenic	2014	rs39098643	17	39098643	6.3091	-0.2765	-0.1456	0.0619	5.1638	4.91032e-07	Glyma.17G235200	NA	NA	NA	AT3G17450.1	hAT dimerisation domain-containing protein
oleic	2015	rs1225280	12	1225280	4.4057	-0.5786	-0.7282	0.3164	4.9175	3.93074e-05	Glyma.12G016800	NA	NA	NA	NA	NA
linolenic	2014	rs42280985	4	42280985	7.7554	0.0281	1.4316	0.0833	6.9473	1.75759e-08	Glyma.04G169000	NA	NA	NA	AT1G18790.1	RWP-RK domain-containing protein
linolenic	2015	rs6099191	2	6099191	8.3925	0.1355	2.4871	0.0644	5.4121	4.0531e-09	Glyma.02G069500	-1.2387	NA	NA	AT1G65480.1	PEBP (phosphatidylethanolamine-binding protein) family protein
oleic	2014	rs86980	14	86980	6.9575	0.6717		0.3551	5.2732	1.51081e-08	Glyma.14G001100	NA	NA	NA	AT4G35290.1	glutamate receptor 2
linoleic	2015	rs14234658	18	14234658	6.5079	-0.1833	-3.4485	0.2892	6.9556	3.10699e-07	Glyma.18G116200	NA	NA	NA	AT2G43018.1	conserved peptide upstream open reading frame 17
linoleic	2013	rs48109369	14	48109369	5.1759	-0.0676	2.6512	0.1835	2.3495	6.67297e-06	Glyma.14G216200	-1.35897	NA	NA	AT1G75500.1	Walls Are Thin 1
linolenic	2013	rs7344385	2	7344385	9.6879	0.4375		0.1326	6.7986	2.4011e-11	Glyma.02G084100	NA	NA	NA	AT5G42140.1	Regulator of chromosome condensation (RCC1) family with FYVE zinc finger domain
linoleic	2013	rs34135970	12	34135970	11.0671	-0.3604	2.8222	0.4239	5.4288	8.57675e-12	Glyma.12G181200	NA	NA	NA	NA	NA
linoleic	2013	rs6755025	15	6755025	5.5954	-0.4358	-0.9777	0.1686	2.1593	2.53961e-06	Glyma.15G087100	NA	NA	NA	AT5G45700.1	Haloacid dehalogenase-like hydrolase (HAD) superfamily protein
linoleic	2013	rs48166843	4	48166843	11.7827	-0.6823	0.4433	0.1731	2.2172	1.65093e-12	Glyma.04G209800	NA	NA	NA	AT2G01170.1	bidirectional amino acid transporter 1
linoleic	2014	rs14587513	2	14587513	5.7956	0.4707		0.2213	5.7073	2.38996e-07	Glyma.02G142300	NA	NA	NA	AT3G54650.1	RNI-like superfamily protein
oleic	2015	rs648720	3	648720	7.6201	-0.2134	7.1791	0.5916	9.1938	2.39969e-08	Glyma.03G006600	NA	NA	NA	AT1G08810.1	myb domain protein 60
linolenic	2014	rs5443771	16	5443771	5.0722	-0.2387	0.305	0.0566	4.7208	8.47159e-06	Glyma.16G056300	NA	NA	NA	AT3G27060.1	Ferritin/ribonucleotide reductase-like family protein
oleic	2014	rs25962449	3	25962449	13.0806	-0.9807	-0.0613	0.2085	3.0964	8.31449e-14	Glyma.03G087600	NA	NA	NA	AT5G36930.2	Disease resistance protein (TIR-NBS-LRR class) family
linolenic	2015	rs6099191	2	6099191	8.3925	0.1355	2.4871	0.0644	5.4121	4.0531e-09	Glyma.02G068300	NA	NA	NA	AT3G02065.2	P-loop containing nucleoside triphosphate hydrolases superfamily protein
oleic	2013	rs40652518	4	40652518	19.9854	-1.2296		0.7562	8.4822	8.52505e-22	Glyma.04G163600	NA	NA	NA	AT5G07940.1	0
oleic	2013	rs14903097	6	14903097	6.2296	-0.3872	-1.7786	0.1415	1.5873	5.89686e-07	Glyma.06G175000	NA	NA	NA	AT4G02655.1	0
oleic	2014	rs7608184	11	7608184	7.7465	-0.6923	2.375	0.3339	4.9583	1.79381e-08	Glyma.11G100900	NA	NA	NA	AT5G35810.1	Ankyrin repeat family protein
linolenic	2014	rs42280985	4	42280985	7.7554	0.0281	1.4316	0.0833	6.9473	1.75759e-08	Glyma.04G168600	NA	NA	NA	AT5G08650.1	Small GTP-binding protein
linolenic	2015	rs38597109	8	38597109	18.994	-0.4716		0.0706	5.9336	8.56916e-21	Glyma.08G281900	NA	NA	NA	AT1G24590.1	DORNROSCHEN-like
linolenic	2015	rs6099191	2	6099191	8.3925	0.1355	2.4871	0.0644	5.4121	4.0531e-09	Glyma.02G069600	NA	NA	NA	AT5G17570.1	TatD related DNase
linoleic	2014	rs13246407	8	13246407	4.8934	0.2786	-3.1366	0.1393	3.592	1.27872e-05	Glyma.08G166800	NA	NA	NA	AT1G16445.1	S-adenosyl-L-methionine-dependent methyltransferases superfamily protein
linoleic	2014	rs4953186	2	4953186	20.7652	-1.0071	0.6581	0.2353	6.0683	1.72007e-21	Glyma.02G053400	NA	NA	NA	AT3G48670.1	XH/XS domain-containing protein
oleic	2013	rs18612544	9	18612544	4.5543	0.044	3.7532	0.2627	2.947	2.79191e-05	Glyma.09G102500	NA	NA	NA	AT5G42380.1	calmodulin like 37
oleic	2014	rs9480030	4	9480030	23.2922	1.3718		0.7363	10.9342	3.90357e-25	Glyma.04G102600	NA	NA	NA	AT1G34580.1	Major facilitator superfamily protein
oleic	2014	rs42357728	19	42357728	9.792	0.782	2.2216	0.2343	3.4792	1.61566e-10	Glyma.19G162600	NA	NA	NA	AT5G43540.1	C2H2 and C2HC zinc fingers superfamily protein
linolenic	2013	rs47611415	18	47611415	7.1115	0.2866	-1.059	0.0994	5.0968	7.7404e-08	Glyma.18G198100	NA	NA	NA	NA	NA
linolenic	2015	rs6099191	2	6099191	8.3925	0.1355	2.4871	0.0644	5.4121	4.0531e-09	Glyma.02G069300	NA	NA	NA	AT2G33820.1	Mitochondrial substrate carrier family protein
linoleic	2014	rs37217687	12	37217687	3.6075	-0.2162	-2.3122	0.116	2.9922	0.000246951	Glyma.12G212600	NA	NA	NA	AT4G27570.1	UDP-Glycosyltransferase superfamily protein
linoleic	2015	rs14234658	18	14234658	6.5079	-0.1833	-3.4485	0.2892	6.9556	3.10699e-07	Glyma.18G116600	NA	NA	NA	AT1G27170.1	transmembrane receptors;ATP binding
linoleic	2015	rs36974795	12	36974795	7.5234	0.461	-2.0947	0.3262	7.845	2.99817e-08	Glyma.12G210800	NA	NA	NA	AT2G42610.1	Protein of unknown function (DUF640)
linoleic	2015	rs36974795	12	36974795	7.5234	0.461	-2.0947	0.3262	7.845	2.99817e-08	Glyma.12G210200	NA	NA	NA	AT5G46230.1	Protein of unknown function, DUF538
oleic	2014	rs21488603	16	21488603	7.0656	-0.5748	1.8036	0.3533	5.2459	8.60293e-08	Glyma.16G106200	NA	NA	NA	AT2G34930.1	disease resistance family protein / LRR family protein
oleic	2014	rs7608184	11	7608184	7.7465	-0.6923	2.375	0.3339	4.9583	1.79381e-08	Glyma.11G100200	NA	NA	NA	AT5G08240.1	0
oleic	2015	rs30304375	13	30304375	3.3759	0.0718	3.9071	0.2455	3.8146	0.000420965	Glyma.13G188700	NA	NA	NA	NA	NA
linolenic	2014	rs42904836	4	42904836	9.138	0.3308	0.2654	0.0311	2.5905	7.28289e-10	Glyma.04G171600	NA	NA	NA	AT3G47710.1	BANQUO 3
linolenic	2015	rs6099191	2	6099191	8.3925	0.1355	2.4871	0.0644	5.4121	4.0531e-09	Glyma.02G069200	NA	NA	NA	AT1G65480.1	PEBP (phosphatidylethanolamine-binding protein) family protein
linolenic	2015	rs9834940	14	9834940	9.7057	0.3184	-0.2132	0.0426	3.5807	1.97101e-10	Glyma.14G100000	4.2854	NA	NA	AT5G12020.1	17.6 kDa class II heat shock protein
linoleic	2013	rs46493899	10	46493899	7.0552	0.4651	-1.8539	0.2542	3.2554	8.81108e-08	Glyma.10G237100	NA	NA	NA	NA	NA
linoleic	2014	rs4953186	2	4953186	20.7652	-1.0071	0.6581	0.2353	6.0683	1.72007e-21	Glyma.02G053200	NA	NA	NA	AT4G36490.1	SEC14-like 12
linoleic	2015	rs25691662	13	25691662	8.7601	-0.2741	-6.2071	0.394	9.476	1.7387e-09	Glyma.13G143100	NA	NA	NA	AT3G09870.1	SAUR-like auxin-responsive protein family
oleic	2015	rs14131618	2	14131618	9.2012	0.6171	5.8284	0.3697	5.745	6.29677e-10	Glyma.02G137500	NA	NA	NA	AT3G59660.1	C2 domain-containing protein / GRAM domain-containing protein
oleic	2014	rs7608184	11	7608184	7.7465	-0.6923	2.375	0.3339	4.9583	1.79381e-08	Glyma.11G100300	NA	NA	NA	AT5G23140.1	nuclear-encoded CLP protease P7
oleic	2015	rs30304375	13	30304375	3.3759	0.0718	3.9071	0.2455	3.8146	0.000420965	Glyma.13G190000	NA	NA	NA	AT3G14470.1	NB-ARC domain-containing disease resistance protein
linoleic	2014	rs4953186	2	4953186	20.7652	-1.0071	0.6581	0.2353	6.0683	1.72007e-21	Glyma.02G054400	NA	NA	NA	AT5G66440.1	0
linoleic	2015	rs36974795	12	36974795	7.5234	0.461	-2.0947	0.3262	7.845	2.99817e-08	Glyma.12G210100	NA	NA	NA	AT2G42580.1	tetratricopetide-repeat thioredoxin-like 3
oleic	2014	rs37372282	7	37372282	6.5019	-0.6474		0.2661	3.9509	4.453e-08	Glyma.07G204200	NA	NA	NA	AT1G28960.2	nudix hydrolase homolog 15
linolenic	2014	rs42904836	4	42904836	9.138	0.3308	0.2654	0.0311	2.5905	7.28289e-10	Glyma.04G171700	NA	NA	NA	AT1G07830.1	ribosomal protein L29 family protein
linoleic	2013	rs46493899	10	46493899	7.0552	0.4651	-1.8539	0.2542	3.2554	8.81108e-08	Glyma.10G234800	NA	NA	NA	AT3G49000.1	RNA polymerase III subunit RPC82 family protein
linoleic	2014	rs9446804	15	9446804	6.7237	-0.1216	-2.2309	0.215	5.5437	1.8903e-07	Glyma.15G119600	NA	NA	NA	AT5G46900.1	Bifunctional inhibitor/lipid-transfer protein/seed storage 2S albumin superfamily protein
oleic	2014	rs13246407	8	13246407	12.5087	-0.7868	4.8697	0.4544	6.7483	3.10315e-13	Glyma.08G167700	NA	NA	NA	AT5G14180.1	Myzus persicae-induced lipase 1
linoleic	2014	rs13246407	8	13246407	4.8934	0.2786	-3.1366	0.1393	3.592	1.27872e-05	Glyma.08G167700	NA	NA	NA	AT5G14180.1	Myzus persicae-induced lipase 1
linoleic	2013	rs48166843	4	48166843	11.7827	-0.6823	0.4433	0.1731	2.2172	1.65093e-12	Glyma.04G210800	NA	NA	NA	NA	NA
linoleic	2014	rs14264702	7	14264702	14.8137	-0.7987		0.2046	5.2761	1.46458e-16	Glyma.07G122300	NA	NA	NA	AT5G17660.1	tRNA (guanine-N-7) methyltransferase
linoleic	2015	rs36974795	12	36974795	7.5234	0.461	-2.0947	0.3262	7.845	2.99817e-08	Glyma.12G210000	NA	NA	NA	AT3G58610.1	ketol-acid reductoisomerase
linoleic	2015	rs25691662	13	25691662	8.7601	-0.2741	-6.2071	0.394	9.476	1.7387e-09	Glyma.13G144400	NA	NA	NA	AT3G09830.1	Protein kinase superfamily protein
oleic	2013	rs14903097	6	14903097	6.2296	-0.3872	-1.7786	0.1415	1.5873	5.89686e-07	Glyma.06G176800	NA	NA	NA	AT3G48260.1	with no lysine (K) kinase 3
linolenic	2015	rs39609078	12	39609078	6.6592	-0.2574		0.0511	4.294	3.06521e-08	Glyma.12G236400	NA	NA	NA	AT2G16405.1	Transducin/WD40 repeat-like superfamily protein
linoleic	2013	rs9070866	18	9070866	6.1475	0.2788	-3.3678	0.1796	2.3004	7.12401e-07	Glyma.18G090900	NA	NA	NA	AT5G10770.1	Eukaryotic aspartyl protease family protein
linoleic	2013	rs39587481	2	39587481	16.4825	-0.8346	-0.7709	0.1505	1.9276	3.29686e-17	Glyma.02G211500	NA	NA	NA	AT4G14600.1	Target SNARE coiled-coil domain protein
oleic	2013	rs15583833	11	15583833	6.67	0.6402		0.2781	3.12	2.98772e-08	Glyma.11G164700	NA	NA	NA	AT5G58490.1	NAD(P)-binding Rossmann-fold superfamily protein
oleic	2013	rs29716728	7	29716728	3.3208	0.4419	-0.0637	0.1744	1.9557	0.000477849	Glyma.07G171300	NA	NA	NA	NA	NA
oleic	2015	rs16802809	13	16802809	8.6451	-0.8342		0.3044	4.7309	2.79806e-10	Glyma.13G068300	NA	NA	NA	NA	NA
linoleic	2015	rs16802809	13	16802809	7.4318	0.6413		0.1799	4.3266	4.9128e-09	Glyma.13G068300	NA	NA	NA	NA	NA
oleic	2013	rs40652518	4	40652518	19.9854	-1.2296		0.7562	8.4822	8.52505e-22	Glyma.04G163800	NA	NA	NA	NA	NA
linoleic	2015	rs36974795	12	36974795	7.5234	0.461	-2.0947	0.3262	7.845	2.99817e-08	Glyma.12G209700	NA	NA	NA	AT2G31130.1	0
linoleic	2014	rs37217687	12	37217687	3.6075	-0.2162	-2.3122	0.116	2.9922	0.000246951	Glyma.12G213100	NA	NA	NA	AT4G27080.1	PDI-like 5-4
oleic	2013	rs2762447	9	2762447	13.1785	-0.1703	-3.0155	0.7015	7.8684	6.63737e-14	Glyma.09G034100	NA	NA	NA	NA	NA
linoleic	2013	rs1501986	14	1501986	6.2265	0.4736		0.2025	2.5928	8.56943e-08	Glyma.14G020700	NA	NA	NA	AT5G55130.1	co-factor for nitrate, reductase and xanthine dehydrogenase 5
linolenic	2014	rs5443771	16	5443771	5.0722	-0.2387	0.305	0.0566	4.7208	8.47159e-06	Glyma.16G055100	NA	NA	NA	AT5G40960.1	Protein of unknown function (DUF 3339)
linolenic	2013	rs7344385	2	7344385	9.6879	0.4375		0.1326	6.7986	2.4011e-11	Glyma.02G085000	NA	NA	NA	AT2G01690.1	ARM repeat superfamily protein
oleic	2015	rs14131618	2	14131618	9.2012	0.6171	5.8284	0.3697	5.745	6.29677e-10	Glyma.02G136200	NA	NA	NA	AT3G19010.1	2-oxoglutarate (2OG) and Fe(II)-dependent oxygenase superfamily protein
oleic	2013	rs6124789	4	6124789	19.0445	-1.2187	-0.4325	0.3072	3.4465	9.04079e-20	Glyma.04G073300	NA	NA	NA	NA	NA
oleic	2013	rs14903097	6	14903097	6.2296	-0.3872	-1.7786	0.1415	1.5873	5.89686e-07	Glyma.06G175300	NA	NA	NA	AT5G50240.1	protein-l-isoaspartate methyltransferase 2
oleic	2013	rs32503987	6	32503987	17.0661	-1.11		0.5711	6.406	7.64599e-19	Glyma.06G225900	NA	NA	NA	ATCG00170.1	DNA-directed RNA polymerase family protein
oleic	2014	rs9480030	4	9480030	23.2922	1.3718		0.7363	10.9342	3.90357e-25	Glyma.04G102500	NA	NA	NA	NA	NA
oleic	2015	rs1225280	12	1225280	4.4057	-0.5786	-0.7282	0.3164	4.9175	3.93074e-05	Glyma.12G017000	NA	NA	NA	AT5G16770.1	myb domain protein 9
linolenic	2015	rs6099191	2	6099191	8.3925	0.1355	2.4871	0.0644	5.4121	4.0531e-09	Glyma.02G068800	NA	NA	NA	AT3G26650.1	glyceraldehyde 3-phosphate dehydrogenase A subunit
linoleic	2013	rs1501986	14	1501986	6.2265	0.4736		0.2025	2.5928	8.56943e-08	Glyma.14G022000	NA	NA	NA	AT5G42570.1	B-cell receptor-associated 31-like
linoleic	2014	rs4953186	2	4953186	20.7652	-1.0071	0.6581	0.2353	6.0683	1.72007e-21	Glyma.02G054700	NA	NA	NA	NA	NA
linoleic	2014	rs39216169	17	39216169	5.2293	-0.4455		0.1206	3.1097	9.2362e-07	Glyma.17G237300	NA	NA	NA	AT1G47210.2	cyclin-dependent protein kinase 3;2
linoleic	2014	rs37217687	12	37217687	3.6075	-0.2162	-2.3122	0.116	2.9922	0.000246951	Glyma.12G213900	NA	NA	NA	AT3G01140.1	myb domain protein 106
oleic	2014	rs21488603	16	21488603	7.0656	-0.5748	1.8036	0.3533	5.2459	8.60293e-08	Glyma.16G106100	NA	NA	NA	AT3G08040.1	MATE efflux family protein
linolenic	2013	rs7344385	2	7344385	9.6879	0.4375		0.1326	6.7986	2.4011e-11	Glyma.02G083300	NA	NA	NA	AT1G45616.1	receptor like protein 6
linolenic	2014	rs52833743	18	52833743	10.5037	-0.3572		0.0605	5.0439	3.53026e-12	Glyma.18G238900	NA	NA	NA	AT4G36470.1	S-adenosyl-L-methionine-dependent methyltransferases superfamily protein
linoleic	2013	rs6755025	15	6755025	5.5954	-0.4358	-0.9777	0.1686	2.1593	2.53961e-06	Glyma.15G088800	NA	NA	NA	NA	NA
linoleic	2013	rs39587481	2	39587481	16.4825	-0.8346	-0.7709	0.1505	1.9276	3.29686e-17	Glyma.02G210700	NA	NA	NA	AT1G72200.1	RING/U-box superfamily protein
linoleic	2013	rs48109369	14	48109369	5.1759	-0.0676	2.6512	0.1835	2.3495	6.67297e-06	Glyma.14G216600	NA	NA	NA	AT1G75550.1	glycine-rich protein
linoleic	2015	rs36974795	12	36974795	7.5234	0.461	-2.0947	0.3262	7.845	2.99817e-08	Glyma.12G209900	NA	NA	NA	AT1G68810.1	basic helix-loop-helix (bHLH) DNA-binding superfamily protein
oleic	2015	rs23631249	17	23631249	6.5389	0.7157		0.4463	6.9356	4.07845e-08	Glyma.17G185400	NA	NA	NA	NA	NA
linoleic	2013	rs46493899	10	46493899	7.0552	0.4651	-1.8539	0.2542	3.2554	8.81108e-08	Glyma.10G234900	NA	NA	NA	NA	NA
linoleic	2014	rs39216169	17	39216169	5.2293	-0.4455		0.1206	3.1097	9.2362e-07	Glyma.17G237600	NA	NA	NA	NA	NA
linolenic	2014	rs41268049	17	41268049	5.7338	0.0963	-1.0155	0.0648	5.4071	1.84661e-06	Glyma.17G258400	NA	NA	NA	AT1G30755.1	Protein of unknown function (DUF668)
oleic	2015	rs1225280	12	1225280	4.4057	-0.5786	-0.7282	0.3164	4.9175	3.93074e-05	Glyma.12G017700	NA	NA	NA	AT3G03060.1	P-loop containing nucleoside triphosphate hydrolases superfamily protein
linolenic	2013	rs4718078	17	4718078	22.5375	-0.7387		0.1541	7.8973	2.2548e-24	Glyma.17G062500	NA	NA	NA	AT4G30200.3	vernalization5/VIN3-like
linoleic	2014	rs37217687	12	37217687	3.6075	-0.2162	-2.3122	0.116	2.9922	0.000246951	Glyma.12G213200	NA	NA	NA	AT3G20570.1	early nodulin-like protein 9
linoleic	2015	rs36974795	12	36974795	7.5234	0.461	-2.0947	0.3262	7.845	2.99817e-08	Glyma.12G209800	NA	NA	NA	AT3G58600.1	Adaptin ear-binding coat-associated protein 1 NECAP-1
linoleic	2014	rs14587513	2	14587513	5.7956	0.4707		0.2213	5.7073	2.38996e-07	Glyma.02G141200	NA	NA	NA	AT3G49100.1	Signal recognition particle, SRP9/SRP14 subunit
oleic	2013	rs14903097	6	14903097	6.2296	-0.3872	-1.7786	0.1415	1.5873	5.89686e-07	Glyma.06G176500	NA	NA	NA	AT4G24730.2	Calcineurin-like metallo-phosphoesterase superfamily protein
linoleic	2013	rs48109369	14	48109369	5.1759	-0.0676	2.6512	0.1835	2.3495	6.67297e-06	Glyma.14G216300	NA	NA	NA	AT4G39090.1	Papain family cysteine protease
linoleic	2015	rs14234658	18	14234658	6.5079	-0.1833	-3.4485	0.2892	6.9556	3.10699e-07	Glyma.18G116800	NA	NA	NA	AT4G20270.1	Leucine-rich receptor-like protein kinase family protein
oleic	2014	rs42357728	19	42357728	9.792	0.782	2.2216	0.2343	3.4792	1.61566e-10	Glyma.19G163100	NA	NA	NA	NA	NA
linolenic	2014	rs39098643	17	39098643	6.3091	-0.2765	-0.1456	0.0619	5.1638	4.91032e-07	Glyma.17G236300	NA	-1.19394	NA	AT4G37540.1	LOB domain-containing protein 39
linoleic	2014	rs39216169	17	39216169	5.2293	-0.4455		0.1206	3.1097	9.2362e-07	Glyma.17G236300	NA	-1.19394	NA	AT4G37540.1	LOB domain-containing protein 39
linolenic	2014	rs39098643	17	39098643	6.3091	-0.2765	-0.1456	0.0619	5.1638	4.91032e-07	Glyma.17G234800	NA	NA	NA	AT1G59590.1	ZCF37
linolenic	2015	rs39609078	12	39609078	6.6592	-0.2574		0.0511	4.294	3.06521e-08	Glyma.12G236700	NA	NA	NA	AT3G63520.1	carotenoid cleavage dioxygenase 1
oleic	2015	rs1225280	12	1225280	4.4057	-0.5786	-0.7282	0.3164	4.9175	3.93074e-05	Glyma.12G016300	NA	NA	NA	AT1G32700.1	PLATZ transcription factor family protein
linoleic	2013	rs38142875	9	38142875	12.9252	0.5404	-4.2279	0.3116	3.9907	1.18918e-13	Glyma.09G157300	NA	NA	NA	AT5G08450.1	0
linoleic	2013	rs1501986	14	1501986	6.2265	0.4736		0.2025	2.5928	8.56943e-08	Glyma.14G022200	NA	NA	NA	AT1G50732.1	0
oleic	2015	rs37263037	17	37263037	7.3776	0.7432	-1.4203	0.2808	4.3644	4.19464e-08	Glyma.17G220200	-1.18999	NA	NA	AT3G43540.1	Protein of unknown function (DUF1350)
linoleic	2013	rs38142875	9	38142875	12.9252	0.5404	-4.2279	0.3116	3.9907	1.18918e-13	Glyma.09G157700	-2.4021	NA	NA	AT5G23530.1	carboxyesterase 18
linolenic	2014	rs42280985	4	42280985	7.7554	0.0281	1.4316	0.0833	6.9473	1.75759e-08	Glyma.04G168300	NA	NA	NA	AT3G47500.1	cycling DOF factor 3
linolenic	2013	rs47611415	18	47611415	7.1115	0.2866	-1.059	0.0994	5.0968	7.7404e-08	Glyma.18G198300	NA	NA	NA	AT4G00430.1	plasma membrane intrinsic protein 1;4
linoleic	2013	rs41402037	4	41402037	12.3194	0.7007	0.4507	0.3652	4.6769	4.79829e-13	Glyma.04G165400	NA	NA	NA	AT1G74360.1	Leucine-rich repeat protein kinase family protein
linoleic	2013	rs1501986	14	1501986	6.2265	0.4736		0.2025	2.5928	8.56943e-08	Glyma.14G022100	NA	NA	NA	AT4G26910.1	Dihydrolipoamide succinyltransferase
linolenic	2014	rs41268049	17	41268049	5.7338	0.0963	-1.0155	0.0648	5.4071	1.84661e-06	Glyma.17G259200	NA	NA	NA	AT1G75850.1	VPS35 homolog B
linoleic	2013	rs46493899	10	46493899	7.0552	0.4651	-1.8539	0.2542	3.2554	8.81108e-08	Glyma.10G235900	NA	NA	NA	AT3G60050.1	Pentatricopeptide repeat (PPR) superfamily protein
oleic	2013	rs545722	7	545702	28.935	1.6067	1.2421	0.835	9.3665	1.16422e-29	Glyma.07G008400	NA	NA	NA	AT1G72670.1	IQ-domain 8
oleic	2014	rs42357728	19	42357728	9.792	0.782	2.2216	0.2343	3.4792	1.61566e-10	Glyma.19G162000	NA	NA	NA	AT3G04610.1	RNA-binding KH domain-containing protein
linoleic	2013	rs1501986	14	1501986	6.2265	0.4736		0.2025	2.5928	8.56943e-08	Glyma.14G021300	NA	NA	NA	AT1G50730.1	0
oleic	2013	rs19742387	8	19742379	11.1261	0.0051	7.5798	0.7217	8.0954	7.48627e-12	Glyma.08G235300	NA	NA	NA	AT1G17860.1	Kunitz family trypsin and protease inhibitor protein
linoleic	2013	rs34135970	12	34135970	11.0671	-0.3604	2.8222	0.4239	5.4288	8.57675e-12	Glyma.12G180500	NA	NA	NA	AT5G22790.1	reticulata-related 1
oleic	2014	rs25962449	3	25962449	13.0806	-0.9807	-0.0613	0.2085	3.0964	8.31449e-14	Glyma.03G087800	NA	NA	NA	AT5G36930.2	Disease resistance protein (TIR-NBS-LRR class) family
oleic	2013	rs6124789	4	6124789	19.0445	-1.2187	-0.4325	0.3072	3.4465	9.04079e-20	Glyma.04G074200	NA	NA	NA	AT4G31120.1	SHK1 binding protein 1
linolenic	2014	rs52833743	18	52833743	10.5037	-0.3572		0.0605	5.0439	3.53026e-12	Glyma.18G240200	NA	NA	NA	AT3G44370.1	Membrane insertion protein, OxaA/YidC with tetratricopeptide repeat domain
oleic	2013	rs6124789	4	6124789	19.0445	-1.2187	-0.4325	0.3072	3.4465	9.04079e-20	Glyma.04G073200	-1.03344	NA	NA	AT5G11460.1	Protein of unknown function (DUF581)
linoleic	2013	rs39587481	2	39587481	16.4825	-0.8346	-0.7709	0.1505	1.9276	3.29686e-17	Glyma.02G210000	NA	NA	NA	AT2G14095.1	0
oleic	2015	rs23631249	17	23631249	6.5389	0.7157		0.4463	6.9356	4.07845e-08	Glyma.17G185500	NA	NA	NA	AT3G22300.1	ribosomal protein S10
linoleic	2013	rs6755025	15	6755025	5.5954	-0.4358	-0.9777	0.1686	2.1593	2.53961e-06	Glyma.15G089000	-1.62496	NA	NA	AT1G29670.1	GDSL-like Lipase/Acylhydrolase superfamily protein
linolenic	2014	rs41268049	17	41268049	5.7338	0.0963	-1.0155	0.0648	5.4071	1.84661e-06	Glyma.17G258600	-1.82073	NA	NA	AT4G24180.1	THAUMATIN-LIKE PROTEIN 1
oleic	2015	rs1225280	12	1225280	4.4057	-0.5786	-0.7282	0.3164	4.9175	3.93074e-05	Glyma.12G016100	NA	NA	NA	AT3G48150.1	anaphase-promoting complex subunit 8
oleic	2015	rs648720	3	648720	7.6201	-0.2134	7.1791	0.5916	9.1938	2.39969e-08	Glyma.03G007300	NA	NA	NA	AT4G03240.1	frataxin homolog
linolenic	2013	rs5009451	3	5009451	7.391	-0.3755		0.0872	4.4683	5.41161e-09	Glyma.03G040500	2.24676	1.45616	1.16847	AT2G40435.1	0
oleic	2015	rs14131618	2	14131618	9.2012	0.6171	5.8284	0.3697	5.745	6.29677e-10	Glyma.02G136600	NA	NA	NA	AT4G02750.1	Tetratricopeptide repeat (TPR)-like superfamily protein
linolenic	2013	rs4718078	17	4718078	22.5375	-0.7387		0.1541	7.8973	2.2548e-24	Glyma.17G061900	NA	NA	NA	AT2G18950.1	homogentisate phytyltransferase 1
oleic	2013	rs2762447	9	2762447	13.1785	-0.1703	-3.0155	0.7015	7.8684	6.63737e-14	Glyma.09G033000	NA	NA	NA	AT1G47980.1	0
linolenic	2015	rs2599191	14	2599191	10.6087	0.3342	-0.061	0.0926	7.7838	2.46447e-11	Glyma.14G035200	6.22882	NA	NA	AT5G19400.1	Telomerase activating protein Est1
linoleic	2013	rs39587481	2	39587481	16.4825	-0.8346	-0.7709	0.1505	1.9276	3.29686e-17	Glyma.02G209900	NA	NA	NA	AT2G46860.1	pyrophosphorylase 3
linoleic	2014	rs6481810	3	6481810	17.0283	0.8582	2.0524	0.3599	9.2818	9.38344e-18	Glyma.03G049800	NA	NA	NA	AT2G38320.1	TRICHOME BIREFRINGENCE-LIKE 34
linoleic	2014	rs37217687	12	37217687	3.6075	-0.2162	-2.3122	0.116	2.9922	0.000246951	Glyma.12G212300	-1.17188	NA	NA	AT3G58710.2	WRKY DNA-binding protein 69
oleic	2013	rs14903097	6	14903097	6.2296	-0.3872	-1.7786	0.1415	1.5873	5.89686e-07	Glyma.06G176700	NA	NA	NA	AT5G48270.1	Plant protein of unknown function (DUF868)
oleic	2013	rs2762447	9	2762447	13.1785	-0.1703	-3.0155	0.7015	7.8684	6.63737e-14	Glyma.09G032300	NA	NA	NA	AT2G43630.1	0
linolenic	2015	rs6099191	2	6099191	8.3925	0.1355	2.4871	0.0644	5.4121	4.0531e-09	Glyma.02G069900	NA	NA	NA	AT5G18280.1	apyrase 2
linoleic	2013	rs32005810	16	32005810	4.4316	0.3919	-0.6619	0.1409	1.8038	3.70328e-05	Glyma.16G159900	NA	NA	NA	AT4G02450.1	HSP20-like chaperones superfamily protein
linolenic	2015	rs9834940	14	9834940	9.7057	0.3184	-0.2132	0.0426	3.5807	1.97101e-10	Glyma.14G100700	NA	NA	NA	AT5G10530.1	Concanavalin A-like lectin protein kinase family protein
oleic	2015	rs14131618	2	14131618	9.2012	0.6171	5.8284	0.3697	5.745	6.29677e-10	Glyma.02G135900	NA	NA	NA	AT3G19000.1	2-oxoglutarate (2OG) and Fe(II)-dependent oxygenase superfamily protein
linoleic	2014	rs14587513	2	14587513	5.7956	0.4707		0.2213	5.7073	2.38996e-07	Glyma.02G139800	NA	NA	NA	AT2G27430.1	ARM repeat superfamily protein
linolenic	2014	rs52833743	18	52833743	10.5037	-0.3572		0.0605	5.0439	3.53026e-12	Glyma.18G238700	NA	NA	NA	AT1G01470.1	Late embryogenesis abundant protein
linoleic	2014	rs37217687	12	37217687	3.6075	-0.2162	-2.3122	0.116	2.9922	0.000246951	Glyma.12G212700	NA	NA	NA	AT4G27570.1	UDP-Glycosyltransferase superfamily protein
oleic	2013	rs6124789	4	6124789	19.0445	-1.2187	-0.4325	0.3072	3.4465	9.04079e-20	Glyma.04G073400	NA	4.10434	2.60921	AT5G25570.1	0
linolenic	2015	rs5660143	3	5660143	9.24	0.1181	2.2335	0.0812	6.8186	5.75879e-10	Glyma.03G045200	NA	NA	NA	AT5G36250.1	Protein phosphatase 2C family protein
linoleic	2013	rs32005810	16	32005810	4.4316	0.3919	-0.6619	0.1409	1.8038	3.70328e-05	Glyma.16G160300	NA	NA	NA	AT1G34060.1	Pyridoxal phosphate (PLP)-dependent transferases superfamily protein
linolenic	2013	rs7344385	2	7344385	9.6879	0.4375		0.1326	6.7986	2.4011e-11	Glyma.02G084500	NA	NA	NA	AT1G70650.1	Ran BP2/NZF zinc finger-like superfamily protein
linolenic	2015	rs39609078	12	39609078	6.6592	-0.2574		0.0511	4.294	3.06521e-08	Glyma.12G236600	NA	NA	NA	AT5G62410.1	structural maintenance of chromosomes 2
oleic	2015	rs19292381	13	19292381	9.5762	-0.4668	5.107	0.702	10.9084	2.65545e-10	Glyma.13G082600	NA	NA	NA	AT5G54970.1	0
linoleic	2013	rs48166843	4	48166843	11.7827	-0.6823	0.4433	0.1731	2.2172	1.65093e-12	Glyma.04G208600	NA	NA	NA	AT2G18740.1	Small nuclear ribonucleoprotein family protein
oleic	2013	rs29716728	7	29716728	3.3208	0.4419	-0.0637	0.1744	1.9557	0.000477849	Glyma.07G171400	NA	NA	NA	AT1G14790.1	RNA-dependent RNA polymerase 1
oleic	2013	rs6124789	4	6124789	19.0445	-1.2187	-0.4325	0.3072	3.4465	9.04079e-20	Glyma.04G073500	NA	NA	NA	AT4G32650.3	potassium channel in Arabidopsis thaliana 3
linolenic	2015	rs6099191	2	6099191	8.3925	0.1355	2.4871	0.0644	5.4121	4.0531e-09	Glyma.02G069100	NA	NA	NA	AT1G65450.1	HXXXD-type acyl-transferase family protein
linolenic	2014	rs5443771	16	5443771	5.0722	-0.2387	0.305	0.0566	4.7208	8.47159e-06	Glyma.16G056500	NA	NA	NA	AT3G01920.1	DHBP synthase RibB-like alpha/beta domain
linolenic	2014	rs39098643	17	39098643	6.3091	-0.2765	-0.1456	0.0619	5.1638	4.91032e-07	Glyma.17G236700	1.62174	1.96192	1.2356	AT4G24230.6	acyl-CoA-binding domain 3
linoleic	2014	rs39216169	17	39216169	5.2293	-0.4455		0.1206	3.1097	9.2362e-07	Glyma.17G236700	1.62174	1.96192	1.2356	AT4G24230.6	acyl-CoA-binding domain 3
oleic	2015	rs1225280	12	1225280	4.4057	-0.5786	-0.7282	0.3164	4.9175	3.93074e-05	Glyma.12G018400	NA	NA	NA	AT4G13780.1	methionine--tRNA ligase, putative / methionyl-tRNA synthetase, putative / MetRS, putative
linolenic	2015	rs6099191	2	6099191	8.3925	0.1355	2.4871	0.0644	5.4121	4.0531e-09	Glyma.02G070000	NA	NA	NA	AT3G04070.2	NAC domain containing protein 47
oleic	2015	rs1225280	12	1225280	4.4057	-0.5786	-0.7282	0.3164	4.9175	3.93074e-05	Glyma.12G017900	NA	NA	NA	AT2G21045.1	Rhodanese/Cell cycle control phosphatase superfamily protein
linolenic	2015	rs38597109	8	38597109	18.994	-0.4716		0.0706	5.9336	8.56916e-21	Glyma.08G281700	NA	NA	NA	AT1G67900.1	Phototropic-responsive NPH3 family protein
oleic	2014	rs86980	14	86980	6.9575	0.6717		0.3551	5.2732	1.51081e-08	Glyma.04G000100	NA	NA	NA	AT2G47300.2	ribonuclease Ps
oleic	2014	rs9480030	4	9480030	23.2922	1.3718		0.7363	10.9342	3.90357e-25	Glyma.04G102800	NA	NA	NA	AT1G34580.1	Major facilitator superfamily protein
oleic	2014	rs7608184	11	7608184	7.7465	-0.6923	2.375	0.3339	4.9583	1.79381e-08	Glyma.11G100000	NA	NA	NA	AT5G23200.1	0
linoleic	2013	rs32005810	16	32005810	4.4316	0.3919	-0.6619	0.1409	1.8038	3.70328e-05	Glyma.16G159500	NA	NA	NA	AT5G17680.1	disease resistance protein (TIR-NBS-LRR class), putative
oleic	2013	rs6124789	4	6124789	19.0445	-1.2187	-0.4325	0.3072	3.4465	9.04079e-20	Glyma.04G074700	NA	NA	NA	NA	NA
linolenic	2014	rs5443771	16	5443771	5.0722	-0.2387	0.305	0.0566	4.7208	8.47159e-06	Glyma.16G055400	NA	NA	NA	NA	NA
linolenic	2015	rs2599191	14	2599191	10.6087	0.3342	-0.061	0.0926	7.7838	2.46447e-11	Glyma.14G034600	NA	NA	NA	AT1G79260.1	0
linoleic	2013	rs46493899	10	46493899	7.0552	0.4651	-1.8539	0.2542	3.2554	8.81108e-08	Glyma.10G235800	NA	NA	NA	NA	NA
linoleic	2013	rs6755025	15	6755025	5.5954	-0.4358	-0.9777	0.1686	2.1593	2.53961e-06	Glyma.15G087000	NA	NA	NA	NA	NA
linoleic	2013	rs32005810	16	32005810	4.4316	0.3919	-0.6619	0.1409	1.8038	3.70328e-05	Glyma.16G161200	NA	NA	-1.63743	AT4G31980.1	0
linoleic	2014	rs14587513	2	14587513	5.7956	0.4707		0.2213	5.7073	2.38996e-07	Glyma.02G140400	NA	NA	NA	NA	NA
linoleic	2014	rs14587513	2	14587513	5.7956	0.4707		0.2213	5.7073	2.38996e-07	Glyma.02G142200	NA	NA	NA	AT1G06800.1	alpha/beta-Hydrolases superfamily protein
linoleic	2014	rs9446804	15	9446804	6.7237	-0.1216	-2.2309	0.215	5.5437	1.8903e-07	Glyma.15G119900	NA	NA	NA	AT2G45180.1	Bifunctional inhibitor/lipid-transfer protein/seed storage 2S albumin superfamily protein
linoleic	2014	rs37217687	12	37217687	3.6075	-0.2162	-2.3122	0.116	2.9922	0.000246951	Glyma.12G212900	NA	NA	NA	AT3G21710.2	0
linoleic	2013	rs32005810	16	32005810	4.4316	0.3919	-0.6619	0.1409	1.8038	3.70328e-05	Glyma.16G160600	NA	NA	NA	AT1G34060.1	Pyridoxal phosphate (PLP)-dependent transferases superfamily protein
oleic	2015	rs30304375	13	30304375	3.3759	0.0718	3.9071	0.2455	3.8146	0.000420965	Glyma.13G189300	NA	NA	NA	AT1G15780.1	0
linolenic	2015	rs6099191	2	6099191	8.3925	0.1355	2.4871	0.0644	5.4121	4.0531e-09	Glyma.02G070500	NA	NA	NA	AT2G01630.1	O-Glycosyl hydrolases family 17 protein
oleic	2013	rs14903097	6	14903097	6.2296	-0.3872	-1.7786	0.1415	1.5873	5.89686e-07	Glyma.06G175500	-1.97199	NA	NA	AT3G57520.1	seed imbibition 2
oleic	2013	rs6124789	4	6124789	19.0445	-1.2187	-0.4325	0.3072	3.4465	9.04079e-20	Glyma.04G073100	NA	NA	NA	AT1G60560.1	SWIM zinc finger family protein
linoleic	2013	rs6755025	15	6755025	5.5954	-0.4358	-0.9777	0.1686	2.1593	2.53961e-06	Glyma.15G088700	NA	NA	NA	NA	NA
oleic	2015	rs16802809	13	16802809	8.6451	-0.8342		0.3044	4.7309	2.79806e-10	Glyma.13G067400	NA	NA	NA	AT3G28420.1	Putative membrane lipoprotein
linoleic	2015	rs16802809	13	16802809	7.4318	0.6413		0.1799	4.3266	4.9128e-09	Glyma.13G067400	NA	NA	NA	AT3G28420.1	Putative membrane lipoprotein
linoleic	2014	rs4953186	2	4953186	20.7652	-1.0071	0.6581	0.2353	6.0683	1.72007e-21	Glyma.02G053100	NA	NA	NA	AT1G27660.1	basic helix-loop-helix (bHLH) DNA-binding superfamily protein
linolenic	2014	rs52833743	18	52833743	10.5037	-0.3572		0.0605	5.0439	3.53026e-12	Glyma.18G240600	NA	NA	NA	AT2G40730.1	Protein kinase family protein with ARM repeat domain
linolenic	2013	rs41437124	17	41437124	4.8222	0.0641	2.1025	0.0808	4.1434	1.50652e-05	Glyma.17G260100	NA	NA	NA	AT4G39330.1	cinnamyl alcohol dehydrogenase 9
linoleic	2013	rs32005810	16	32005810	4.4316	0.3919	-0.6619	0.1409	1.8038	3.70328e-05	Glyma.16G160000	NA	NA	NA	AT1G22730.1	MA3 domain-containing protein
linolenic	2014	rs5443771	16	5443771	5.0722	-0.2387	0.305	0.0566	4.7208	8.47159e-06	Glyma.16G056000	NA	NA	NA	AT5G14140.1	zinc ion binding;nucleic acid binding;zinc ion binding
linolenic	2015	rs2599191	14	2599191	10.6087	0.3342	-0.061	0.0926	7.7838	2.46447e-11	Glyma.14G034500	NA	NA	NA	NA	NA
linoleic	2014	rs9446804	15	9446804	6.7237	-0.1216	-2.2309	0.215	5.5437	1.8903e-07	Glyma.15G119800	NA	NA	NA	AT5G46890.1	Bifunctional inhibitor/lipid-transfer protein/seed storage 2S albumin superfamily protein
linolenic	2015	rs6099191	2	6099191	8.3925	0.1355	2.4871	0.0644	5.4121	4.0531e-09	Glyma.02G068600	NA	NA	NA	AT2G31600.1	0
oleic	2014	rs7608184	11	7608184	7.7465	-0.6923	2.375	0.3339	4.9583	1.79381e-08	Glyma.11G099000	NA	NA	NA	AT3G57000.1	nucleolar essential protein-related
oleic	2015	rs1225280	12	1225280	4.4057	-0.5786	-0.7282	0.3164	4.9175	3.93074e-05	Glyma.12G017200	NA	NA	NA	AT3G10110.1	Mitochondrial import inner membrane translocase subunit Tim17/Tim22/Tim23 family protein
linolenic	2013	rs15602593	4	15602593	18.6548	0.6426	-0.796	0.1363	6.9864	2.21782e-19	Glyma.04G122100	NA	NA	NA	AT1G08845.2	Ribosomal L18p/L5e family protein
linolenic	2013	rs45800101	14	45800101	6.1596	-0.3407	0.0107	0.0805	4.1277	6.92891e-07	Glyma.14G193900	NA	NA	NA	AT1G07200.2	Double Clp-N motif-containing P-loop nucleoside triphosphate hydrolases superfamily protein
linoleic	2014	rs6481810	3	6481810	17.0283	0.8582	2.0524	0.3599	9.2818	9.38344e-18	Glyma.03G050300	NA	NA	NA	AT5G58420.1	Ribosomal protein S4 (RPS4A) family protein
linolenic	2015	rs39609078	12	39609078	6.6592	-0.2574		0.0511	4.294	3.06521e-08	Glyma.12G236500	NA	NA	NA	AT4G27220.1	NB-ARC domain-containing disease resistance protein
oleic	2015	rs1225280	12	1225280	4.4057	-0.5786	-0.7282	0.3164	4.9175	3.93074e-05	Glyma.12G018300	NA	NA	1.07823	AT4G13780.1	methionine--tRNA ligase, putative / methionyl-tRNA synthetase, putative / MetRS, putative
oleic	2015	rs16802809	13	16802809	8.6451	-0.8342		0.3044	4.7309	2.79806e-10	Glyma.13G068200	NA	NA	NA	AT5G14940.1	Major facilitator superfamily protein
linoleic	2015	rs16802809	13	16802809	7.4318	0.6413		0.1799	4.3266	4.9128e-09	Glyma.13G068200	NA	NA	NA	AT5G14940.1	Major facilitator superfamily protein
oleic	2015	rs648720	3	648720	7.6201	-0.2134	7.1791	0.5916	9.1938	2.39969e-08	Glyma.03G006200	NA	NA	NA	AT3G26430.1	GDSL-like Lipase/Acylhydrolase superfamily protein
linoleic	2013	rs48109369	14	48109369	5.1759	-0.0676	2.6512	0.1835	2.3495	6.67297e-06	Glyma.14G216400	NA	NA	NA	AT1G19790.1	SHI-related sequence 7
linoleic	2013	rs1501986	14	1501986	6.2265	0.4736		0.2025	2.5928	8.56943e-08	Glyma.14G021500	-1.9386	NA	NA	AT3G20800.1	Cell differentiation, Rcd1-like protein
linoleic	2013	rs48109369	14	48109369	5.1759	-0.0676	2.6512	0.1835	2.3495	6.67297e-06	Glyma.14G215600	NA	NA	NA	AT1G74670.1	Gibberellin-regulated family protein
linoleic	2013	rs39587481	2	39587481	16.4825	-0.8346	-0.7709	0.1505	1.9276	3.29686e-17	Glyma.02G210800	NA	NA	NA	AT4G10500.1	2-oxoglutarate (2OG) and Fe(II)-dependent oxygenase superfamily protein
oleic	2015	rs23631249	17	23631249	6.5389	0.7157		0.4463	6.9356	4.07845e-08	Glyma.17G185000	NA	NA	NA	AT5G13180.1	NAC domain containing protein 83
linolenic	2015	rs5660143	3	5660143	9.24	0.1181	2.2335	0.0812	6.8186	5.75879e-10	Glyma.03G045300	-1.2718	NA	NA	AT3G14470.1	NB-ARC domain-containing disease resistance protein
linolenic	2014	rs5443771	16	5443771	5.0722	-0.2387	0.305	0.0566	4.7208	8.47159e-06	Glyma.16G055200	NA	NA	NA	AT5G08391.1	Protein of unknown function (DUF 3339)
linoleic	2014	rs37217687	12	37217687	3.6075	-0.2162	-2.3122	0.116	2.9922	0.000246951	Glyma.12G213500	NA	NA	NA	AT4G27120.1	0
linolenic	2014	rs52833743	18	52833743	10.5037	-0.3572		0.0605	5.0439	3.53026e-12	Glyma.18G239200	NA	NA	NA	AT3G61570.1	GRIP-related ARF-binding domain-containing protein 1
linoleic	2013	rs39587481	2	39587481	16.4825	-0.8346	-0.7709	0.1505	1.9276	3.29686e-17	Glyma.02G211100	NA	NA	NA	NA	NA
linoleic	2014	rs17451809	6	17451809	3.4274	-0.3565		0.1227	3.1629	7.10275e-05	Glyma.06G194900	-1.45721	NA	NA	AT3G47470.1	light-harvesting chlorophyll-protein complex I subunit A4
oleic	2014	rs21488603	16	21488603	7.0656	-0.5748	1.8036	0.3533	5.2459	8.60293e-08	Glyma.16G106400	NA	NA	NA	AT2G44260.1	Plant protein of unknown function (DUF946)
linoleic	2014	rs4953186	2	4953186	20.7652	-1.0071	0.6581	0.2353	6.0683	1.72007e-21	Glyma.02G053600	NA	NA	NA	AT3G50930.1	cytochrome BC1 synthesis
linolenic	2014	rs42280985	4	42280985	7.7554	0.0281	1.4316	0.0833	6.9473	1.75759e-08	Glyma.04G169100	-1.152	NA	NA	NA	NA
linolenic	2015	rs39609078	12	39609078	6.6592	-0.2574		0.0511	4.294	3.06521e-08	Glyma.12G237000	NA	NA	NA	AT5G05170.1	Cellulose synthase family protein
linoleic	2013	rs46493899	10	46493899	7.0552	0.4651	-1.8539	0.2542	3.2554	8.81108e-08	Glyma.10G237000	NA	NA	NA	AT5G52240.1	membrane steroid binding protein 1
oleic	2014	rs9480030	4	9480030	23.2922	1.3718		0.7363	10.9342	3.90357e-25	Glyma.04G102900	-2.61891	NA	NA	AT1G78160.1	pumilio 7
linolenic	2015	rs35024325	17	35024325	12.7659	0.3748	-0.1764	0.0331	2.7797	1.71612e-13	Glyma.17G211600	-1.01518	NA	NA	AT4G32270.1	Ubiquitin-like superfamily protein
oleic	2014	rs7608184	11	7608184	7.7465	-0.6923	2.375	0.3339	4.9583	1.79381e-08	Glyma.11G098900	NA	NA	NA	AT5G59900.1	Pentatricopeptide repeat (PPR) superfamily protein
linolenic	2013	rs41437124	17	41437124	4.8222	0.0641	2.1025	0.0808	4.1434	1.50652e-05	Glyma.17G259400	NA	NA	NA	AT1G20110.1	RING/FYVE/PHD zinc finger superfamily protein
linolenic	2014	rs41268049	17	41268049	5.7338	0.0963	-1.0155	0.0648	5.4071	1.84661e-06	Glyma.17G259400	NA	NA	NA	AT1G20110.1	RING/FYVE/PHD zinc finger superfamily protein
linolenic	2013	rs7344385	2	7344385	9.6879	0.4375		0.1326	6.7986	2.4011e-11	Glyma.02G084800	NA	NA	NA	NA	NA
linoleic	2013	rs28569907	3	28569907	24.1401	-1.0949	-0.0575	0.2626	3.363	7.25819e-25	Glyma.03G098300	NA	NA	NA	AT1G64850.1	Calcium-binding EF hand family protein
linoleic	2014	rs4953186	2	4953186	20.7652	-1.0071	0.6581	0.2353	6.0683	1.72007e-21	Glyma.02G054500	NA	NA	NA	AT5G66470.1	RNA binding;GTP binding
linoleic	2014	rs9446804	15	9446804	6.7237	-0.1216	-2.2309	0.215	5.5437	1.8903e-07	Glyma.15G120400	NA	NA	NA	AT5G47710.1	Calcium-dependent lipid-binding (CaLB domain) family protein
oleic	2014	rs7608184	11	7608184	7.7465	-0.6923	2.375	0.3339	4.9583	1.79381e-08	Glyma.11G099100	NA	NA	NA	AT5G13860.1	ELCH-like
linolenic	2013	rs7344385	2	7344385	9.6879	0.4375		0.1326	6.7986	2.4011e-11	Glyma.02G083600	NA	NA	NA	NA	NA
linoleic	2013	rs28569907	3	28569907	24.1401	-1.0949	-0.0575	0.2626	3.363	7.25819e-25	Glyma.03G098200	NA	NA	NA	AT5G17610.1	0
oleic	2015	rs37263037	17	37263037	7.3776	0.7432	-1.4203	0.2808	4.3644	4.19464e-08	Glyma.17G220300	NA	NA	NA	AT2G17970.1	2-oxoglutarate (2OG) and Fe(II)-dependent oxygenase superfamily protein
linoleic	2013	rs38142875	9	38142875	12.9252	0.5404	-4.2279	0.3116	3.9907	1.18918e-13	Glyma.09G157600	-2.31244	-1.01003	NA	AT5G23530.1	carboxyesterase 18
linoleic	2013	rs38142875	9	38142875	12.9252	0.5404	-4.2279	0.3116	3.9907	1.18918e-13	Glyma.09G158800	1.35299	NA	NA	NA	NA
linoleic	2013	rs46493899	10	46493899	7.0552	0.4651	-1.8539	0.2542	3.2554	8.81108e-08	Glyma.10G236800	NA	NA	-2.60204	AT4G25540.1	homolog of DNA mismatch repair protein MSH3
oleic	2015	rs30304375	13	30304375	3.3759	0.0718	3.9071	0.2455	3.8146	0.000420965	Glyma.13G189100	NA	NA	NA	NA	NA
linoleic	2014	rs14587513	2	14587513	5.7956	0.4707		0.2213	5.7073	2.38996e-07	Glyma.02G140300	NA	NA	NA	NA	NA
linolenic	2014	rs41268049	17	41268049	5.7338	0.0963	-1.0155	0.0648	5.4071	1.84661e-06	Glyma.17G259000	NA	NA	NA	AT1G20080.1	Calcium-dependent lipid-binding (CaLB domain) family protein
linoleic	2015	rs36974795	12	36974795	7.5234	0.461	-2.0947	0.3262	7.845	2.99817e-08	Glyma.12G210400	NA	NA	NA	AT2G42590.2	general regulatory factor 9
linolenic	2013	rs4718078	17	4718078	22.5375	-0.7387		0.1541	7.8973	2.2548e-24	Glyma.17G062300	NA	NA	NA	AT2G18890.1	Protein kinase superfamily protein
linoleic	2014	rs6481810	3	6481810	17.0283	0.8582	2.0524	0.3599	9.2818	9.38344e-18	Glyma.03G049900	NA	NA	NA	AT4G27090.1	Ribosomal protein L14
oleic	2014	rs9480030	4	9480030	23.2922	1.3718		0.7363	10.9342	3.90357e-25	Glyma.04G103100	NA	NA	NA	AT1G78140.1	S-adenosyl-L-methionine-dependent methyltransferases superfamily protein
oleic	2014	rs37372282	7	37372282	6.5019	-0.6474		0.2661	3.9509	4.453e-08	Glyma.07G204400	NA	NA	NA	AT1G20575.1	Nucleotide-diphospho-sugar transferases superfamily protein
oleic	2013	rs6124789	4	6124789	19.0445	-1.2187	-0.4325	0.3072	3.4465	9.04079e-20	Glyma.04G073700	NA	NA	NA	AT5G25580.1	0
oleic	2013	rs6124789	4	6124789	19.0445	-1.2187	-0.4325	0.3072	3.4465	9.04079e-20	Glyma.04G074000	NA	NA	NA	AT4G31140.1	O-Glycosyl hydrolases family 17 protein
linolenic	2014	rs21698230	14	21698230	5.6787	-0.2544		0.0402	3.3558	3.15849e-07	Glyma.14G129200	NA	NA	NA	AT5G11440.1	CTC-interacting domain 5
oleic	2015	rs30304375	13	30304375	3.3759	0.0718	3.9071	0.2455	3.8146	0.000420965	Glyma.13G189000	NA	NA	NA	AT4G23180.1	cysteine-rich RLK (RECEPTOR-like protein kinase) 10
linoleic	2013	rs46493899	10	46493899	7.0552	0.4651	-1.8539	0.2542	3.2554	8.81108e-08	Glyma.10G237200	NA	NA	NA	NA	NA
oleic	2013	rs6124789	4	6124789	19.0445	-1.2187	-0.4325	0.3072	3.4465	9.04079e-20	Glyma.04G073000	NA	4.12928	3.77259	AT2G25680.1	molybdate transporter 1
oleic	2015	rs30304375	13	30304375	3.3759	0.0718	3.9071	0.2455	3.8146	0.000420965	Glyma.13G189200	NA	NA	NA	AT2G26920.1	Ubiquitin-associated/translation elongation factor EF1B protein
oleic	2015	rs30304375	13	30304375	3.3759	0.0718	3.9071	0.2455	3.8146	0.000420965	Glyma.13G189600	NA	NA	NA	AT2G38720.1	microtubule-associated protein 65-5
oleic	2014	rs7608184	11	7608184	7.7465	-0.6923	2.375	0.3339	4.9583	1.79381e-08	Glyma.11G099700	NA	NA	NA	AT5G23210.1	serine carboxypeptidase-like 34
oleic	2014	rs7608184	11	7608184	7.7465	-0.6923	2.375	0.3339	4.9583	1.79381e-08	Glyma.11G101700	NA	NA	NA	AT3G13530.1	mitogen-activated protein kinase kinase kinase 7
oleic	2013	rs19742391	8	19742379	11.1261	0.0051	7.5798	0.7217	8.0954	7.48627e-12	Glyma.08G235700	NA	NA	NA	AT3G48750.1	cell division control 2
linolenic	2013	rs45800101	14	45800101	6.1596	-0.3407	0.0107	0.0805	4.1277	6.92891e-07	Glyma.14G193800	NA	NA	NA	AT3G08510.1	phospholipase C 2
linoleic	2013	rs30412910	17	30412910	11.4713	0.6353	-2.7095	0.404	5.1733	3.38125e-12	Glyma.17G196100	NA	NA	NA	AT3G49070.1	Protein of unknown function (DUF677)
oleic	2015	rs16802809	13	16802809	8.6451	-0.8342		0.3044	4.7309	2.79806e-10	Glyma.13G068500	NA	NA	NA	AT4G31970.1	cytochrome P450, family 82, subfamily C, polypeptide 2
linoleic	2015	rs16802809	13	16802809	7.4318	0.6413		0.1799	4.3266	4.9128e-09	Glyma.13G068500	NA	NA	NA	AT4G31970.1	cytochrome P450, family 82, subfamily C, polypeptide 2
oleic	2015	rs1225280	12	1225280	4.4057	-0.5786	-0.7282	0.3164	4.9175	3.93074e-05	Glyma.12G015900	NA	NA	NA	AT2G20530.1	prohibitin 6
linoleic	2013	rs48109369	14	48109369	5.1759	-0.0676	2.6512	0.1835	2.3495	6.67297e-06	Glyma.14G216900	NA	NA	NA	AT4G16310.1	LSD1-like 3
linoleic	2013	rs46493899	10	46493899	7.0552	0.4651	-1.8539	0.2542	3.2554	8.81108e-08	Glyma.10G236300	NA	NA	NA	AT5G23750.2	Remorin family protein
linoleic	2013	rs1501986	14	1501986	6.2265	0.4736		0.2025	2.5928	8.56943e-08	Glyma.14G021000	NA	NA	NA	AT3G20330.1	PYRIMIDINE B
linolenic	2015	rs2599191	14	2599191	10.6087	0.3342	-0.061	0.0926	7.7838	2.46447e-11	Glyma.14G034400	NA	NA	NA	AT5G01110.1	Tetratricopeptide repeat (TPR)-like superfamily protein
oleic	2013	rs6124789	4	6124789	19.0445	-1.2187	-0.4325	0.3072	3.4465	9.04079e-20	Glyma.04G074400	NA	NA	NA	AT4G31080.1	Protein of unknown function (DUF2296)
oleic	2015	rs1225280	12	1225280	4.4057	-0.5786	-0.7282	0.3164	4.9175	3.93074e-05	Glyma.12G016900	NA	NA	NA	AT5G16730.1	Plant protein of unknown function (DUF827)
linoleic	2014	rs4953186	2	4953186	20.7652	-1.0071	0.6581	0.2353	6.0683	1.72007e-21	Glyma.02G056100	NA	NA	NA	AT2G18350.1	homeobox protein 24
oleic	2013	rs19742383	8	19742379	11.1261	0.0051	7.5798	0.7217	8.0954	7.48627e-12	Glyma.08G235000	NA	NA	NA	AT1G79510.1	Uncharacterized conserved protein (DUF2358)
linoleic	2013	rs48109369	14	48109369	5.1759	-0.0676	2.6512	0.1835	2.3495	6.67297e-06	Glyma.14G216800	NA	NA	NA	AT4G24160.1	alpha/beta-Hydrolases superfamily protein
oleic	2015	rs16802809	13	16802809	8.6451	-0.8342		0.3044	4.7309	2.79806e-10	Glyma.13G068100	NA	NA	NA	AT5G14950.1	golgi alpha-mannosidase II
linoleic	2015	rs16802809	13	16802809	7.4318	0.6413		0.1799	4.3266	4.9128e-09	Glyma.13G068100	NA	NA	NA	AT5G14950.1	golgi alpha-mannosidase II
linoleic	2013	rs48166843	4	48166843	11.7827	-0.6823	0.4433	0.1731	2.2172	1.65093e-12	Glyma.04G210700	NA	NA	NA	AT5G63960.1	DNA binding;nucleotide binding;nucleic acid binding;DNA-directed DNA polymerases;DNA-directed DNA polymerases
oleic	2013	rs15583833	11	15583833	6.67	0.6402		0.2781	3.12	2.98772e-08	Glyma.11G164500	NA	NA	NA	AT2G30200.1	catalytics;transferases;[acyl-carrier-protein] S-malonyltransferases;binding
oleic	2013	rs545716	7	545702	28.935	1.6067	1.2421	0.835	9.3665	1.16422e-29	Glyma.07G007800	NA	NA	NA	AT5G17680.1	disease resistance protein (TIR-NBS-LRR class), putative
linoleic	2013	rs48166843	4	48166843	11.7827	-0.6823	0.4433	0.1731	2.2172	1.65093e-12	Glyma.04G210100	NA	NA	NA	AT5G09250.1	ssDNA-binding transcriptional regulator
oleic	2015	rs30304375	13	30304375	3.3759	0.0718	3.9071	0.2455	3.8146	0.000420965	Glyma.13G188900	NA	NA	NA	AT4G05200.1	cysteine-rich RLK (RECEPTOR-like protein kinase) 25
oleic	2014	rs7608184	11	7608184	7.7465	-0.6923	2.375	0.3339	4.9583	1.79381e-08	Glyma.11G099800	NA	NA	NA	AT3G02820.1	zinc knuckle (CCHC-type) family protein
linolenic	2013	rs7344385	2	7344385	9.6879	0.4375		0.1326	6.7986	2.4011e-11	Glyma.02G084000	NA	-2.51785	NA	AT5G64667.1	inflorescence deficient in abscission (IDA)-like 2
linoleic	2013	rs46493899	10	46493899	7.0552	0.4651	-1.8539	0.2542	3.2554	8.81108e-08	Glyma.10G236900	NA	NA	NA	AT3G48880.1	RNI-like superfamily protein
oleic	2015	rs16802809	13	16802809	8.6451	-0.8342		0.3044	4.7309	2.79806e-10	Glyma.13G067700	NA	NA	NA	AT5G02850.1	hydroxyproline-rich glycoprotein family protein
linoleic	2015	rs16802809	13	16802809	7.4318	0.6413		0.1799	4.3266	4.9128e-09	Glyma.13G067700	NA	NA	NA	AT5G02850.1	hydroxyproline-rich glycoprotein family protein
oleic	2015	rs19292381	13	19292381	9.5762	-0.4668	5.107	0.702	10.9084	2.65545e-10	Glyma.13G083100	NA	NA	NA	AT1G77720.1	putative protein kinase 1
oleic	2014	rs13246407	8	13246407	12.5087	-0.7868	4.8697	0.4544	6.7483	3.10315e-13	Glyma.08G168100	NA	NA	NA	AT1G79180.1	myb domain protein 63
linoleic	2014	rs13246407	8	13246407	4.8934	0.2786	-3.1366	0.1393	3.592	1.27872e-05	Glyma.08G168100	NA	NA	NA	AT1G79180.1	myb domain protein 63
linoleic	2014	rs4953186	2	4953186	20.7652	-1.0071	0.6581	0.2353	6.0683	1.72007e-21	Glyma.02G055100	NA	NA	NA	AT4G36520.1	Chaperone DnaJ-domain superfamily protein
linoleic	2013	rs39587481	2	39587481	16.4825	-0.8346	-0.7709	0.1505	1.9276	3.29686e-17	Glyma.02G211300	NA	NA	NA	AT3G21110.1	purin 7
linoleic	2013	rs9070866	18	9070866	6.1475	0.2788	-3.3678	0.1796	2.3004	7.12401e-07	Glyma.18G090700	NA	NA	NA	AT2G30050.1	transducin family protein / WD-40 repeat family protein
linoleic	2014	rs14587513	2	14587513	5.7956	0.4707		0.2213	5.7073	2.38996e-07	Glyma.02G141300	1.54199	1.16839	NA	AT1G08230.2	Transmembrane amino acid transporter family protein
linoleic	2013	rs11516441	9	11516441	15.2724	-0.7954		0.3708	4.7489	5.01873e-17	Glyma.09G088000	NA	NA	NA	AT4G21300.1	Tetratricopeptide repeat (TPR)-like superfamily protein
linolenic	2015	rs18435729	10	18435729	6.4624	-0.0143	2.4253	0.0639	5.3715	3.45049e-07	Glyma.10G100700	NA	NA	NA	AT3G20898.1	0
linolenic	2014	rs5443771	16	5443771	5.0722	-0.2387	0.305	0.0566	4.7208	8.47159e-06	Glyma.16G056400	NA	NA	NA	AT3G48200.1	0
linolenic	2015	rs9834940	14	9834940	9.7057	0.3184	-0.2132	0.0426	3.5807	1.97101e-10	Glyma.14G100400	NA	NA	NA	AT5G10530.1	Concanavalin A-like lectin protein kinase family protein
oleic	2015	rs1225280	12	1225280	4.4057	-0.5786	-0.7282	0.3164	4.9175	3.93074e-05	Glyma.12G018200	NA	NA	NA	AT5G17010.1	Major facilitator superfamily protein
linoleic	2015	rs25691662	13	25691662	8.7601	-0.2741	-6.2071	0.394	9.476	1.7387e-09	Glyma.13G143400	NA	NA	NA	AT4G34340.1	TBP-associated factor 8
linolenic	2013	rs4718078	17	4718078	22.5375	-0.7387		0.1541	7.8973	2.2548e-24	Glyma.17G061800	NA	NA	NA	AT4G30190.1	H(+)-ATPase 2
oleic	2015	rs16802809	13	16802809	8.6451	-0.8342		0.3044	4.7309	2.79806e-10	Glyma.13G068600	NA	NA	NA	ATCG00440.1	NADH:ubiquinone/plastoquinone oxidoreductase, chain 3 protein
linoleic	2015	rs16802809	13	16802809	7.4318	0.6413		0.1799	4.3266	4.9128e-09	Glyma.13G068600	NA	NA	NA	ATCG00440.1	NADH:ubiquinone/plastoquinone oxidoreductase, chain 3 protein
linolenic	2015	rs35024325	17	35024325	12.7659	0.3748	-0.1764	0.0331	2.7797	1.71612e-13	Glyma.17G211900	1.05069	NA	NA	AT4G32190.1	Myosin heavy chain-related protein
linolenic	2014	rs52833743	18	52833743	10.5037	-0.3572		0.0605	5.0439	3.53026e-12	Glyma.18G239500	NA	NA	NA	AT5G67090.1	Subtilisin-like serine endopeptidase family protein
oleic	2014	rs7608184	11	7608184	7.7465	-0.6923	2.375	0.3339	4.9583	1.79381e-08	Glyma.11G100800	NA	NA	NA	AT5G23120.1	photosystem II stability/assembly factor, chloroplast (HCF136)
linoleic	2014	rs17451809	6	17451809	3.4274	-0.3565		0.1227	3.1629	7.10275e-05	Glyma.06G195600	NA	NA	NA	AT5G07690.1	myb domain protein 29
linolenic	2014	rs41268049	17	41268049	5.7338	0.0963	-1.0155	0.0648	5.4071	1.84661e-06	Glyma.17G257800	NA	NA	NA	AT1G47840.1	hexokinase 3
linolenic	2013	rs4718078	17	4718078	22.5375	-0.7387		0.1541	7.8973	2.2548e-24	Glyma.17G061300	NA	NA	NA	AT5G57330.1	Galactose mutarotase-like superfamily protein
oleic	2014	rs24966112	4	24966112	10.531	-0.9101	0.2639	0.2174	3.2284	2.94679e-11	Glyma.04G142700	NA	NA	NA	AT5G17420.1	Cellulose synthase family protein
linoleic	2014	rs24966112	4	24966112	18.8368	1.0024	-0.0785	0.2022	5.2133	1.45843e-19	Glyma.04G142700	NA	NA	NA	AT5G17420.1	Cellulose synthase family protein
oleic	2013	rs6124789	4	6124789	19.0445	-1.2187	-0.4325	0.3072	3.4465	9.04079e-20	Glyma.04G072800	NA	NA	NA	AT3G24350.1	syntaxin of plants 32
oleic	2013	rs29716728	7	29716728	3.3208	0.4419	-0.0637	0.1744	1.9557	0.000477849	Glyma.07G171200	NA	NA	NA	AT4G16110.1	response regulator 2
oleic	2013	rs14903097	6	14903097	6.2296	-0.3872	-1.7786	0.1415	1.5873	5.89686e-07	Glyma.06G177000	NA	NA	NA	AT1G56280.1	drought-induced 19
linoleic	2014	rs6481810	3	6481810	17.0283	0.8582	2.0524	0.3599	9.2818	9.38344e-18	Glyma.03G049400	NA	NA	NA	NA	NA
oleic	2015	rs14131618	2	14131618	9.2012	0.6171	5.8284	0.3697	5.745	6.29677e-10	Glyma.02G136800	NA	NA	NA	AT2G15900.1	Phox-associated domain;Phox-like;Sorting nexin, C-terminal
linoleic	2013	rs1501986	14	1501986	6.2265	0.4736		0.2025	2.5928	8.56943e-08	Glyma.14G022300	NA	NA	NA	AT5G55060.1	0
linolenic	2015	rs9834940	14	9834940	9.7057	0.3184	-0.2132	0.0426	3.5807	1.97101e-10	Glyma.14G100200	NA	NA	NA	AT5G20610.1	0
linoleic	2013	rs41402037	4	41402037	12.3194	0.7007	0.4507	0.3652	4.6769	4.79829e-13	Glyma.04G165600	NA	NA	NA	AT1G18670.1	Protein kinase superfamily protein
oleic	2015	rs648720	3	648720	7.6201	-0.2134	7.1791	0.5916	9.1938	2.39969e-08	Glyma.03G006100	NA	NA	NA	AT5G14450.1	GDSL-like Lipase/Acylhydrolase superfamily protein
linolenic	2014	rs41268049	17	41268049	5.7338	0.0963	-1.0155	0.0648	5.4071	1.84661e-06	Glyma.17G258500	NA	NA	NA	AT1G75800.1	Pathogenesis-related thaumatin superfamily protein
linoleic	2013	rs39587481	2	39587481	16.4825	-0.8346	-0.7709	0.1505	1.9276	3.29686e-17	Glyma.02G211200	NA	NA	NA	AT1G28210.2	DNAJ heat shock family protein
oleic	2015	rs16802809	13	16802809	8.6451	-0.8342		0.3044	4.7309	2.79806e-10	Glyma.13G068800	NA	NA	NA	AT4G31940.1	cytochrome P450, family 82, subfamily C, polypeptide 4
linoleic	2015	rs16802809	13	16802809	7.4318	0.6413		0.1799	4.3266	4.9128e-09	Glyma.13G068800	NA	NA	NA	AT4G31940.1	cytochrome P450, family 82, subfamily C, polypeptide 4
oleic	2015	rs648720	3	648720	7.6201	-0.2134	7.1791	0.5916	9.1938	2.39969e-08	Glyma.03G006000	NA	NA	NA	AT1G08680.1	ARF GAP-like zinc finger-containing protein ZIGA4
linolenic	2014	rs5443771	16	5443771	5.0722	-0.2387	0.305	0.0566	4.7208	8.47159e-06	Glyma.16G055500	NA	NA	NA	NA	NA
oleic	2013	rs40652518	4	40652518	19.9854	-1.2296		0.7562	8.4822	8.52505e-22	Glyma.04G163500	NA	NA	NA	NA	NA
linoleic	2013	rs28569907	3	28569907	24.1401	-1.0949	-0.0575	0.2626	3.363	7.25819e-25	Glyma.03G097700	NA	NA	NA	AT3G03570.1	Protein of unknown function (DUF3550/UPF0682)
oleic	2013	rs545702	7	545702	28.935	1.6067	1.2421	0.835	9.3665	1.16422e-29	Glyma.07G006900	NA	NA	NA	AT1G55020.1	lipoxygenase 1
linoleic	2013	rs34135970	12	34135970	11.0671	-0.3604	2.8222	0.4239	5.4288	8.57675e-12	Glyma.12G180400	NA	NA	NA	AT3G44820.1	Phototropic-responsive NPH3 family protein
linolenic	2015	rs6099191	2	6099191	8.3925	0.1355	2.4871	0.0644	5.4121	4.0531e-09	Glyma.02G068200	1.01107	NA	NA	AT5G47920.1	0
oleic	2015	rs14131618	2	14131618	9.2012	0.6171	5.8284	0.3697	5.745	6.29677e-10	Glyma.02G136300	NA	NA	NA	AT3G19010.1	2-oxoglutarate (2OG) and Fe(II)-dependent oxygenase superfamily protein
linolenic	2014	rs42904836	4	42904836	9.138	0.3308	0.2654	0.0311	2.5905	7.28289e-10	Glyma.04G171900	NA	NA	NA	AT1G79360.1	organic cation/carnitine transporter 2
linolenic	2013	rs4718078	17	4718078	22.5375	-0.7387		0.1541	7.8973	2.2548e-24	Glyma.17G060800	NA	NA	NA	AT4G25880.1	pumilio 6
linolenic	2015	rs35024325	17	35024325	12.7659	0.3748	-0.1764	0.0331	2.7797	1.71612e-13	Glyma.17G212100	NA	NA	NA	AT5G11160.1	adenine phosphoribosyltransferase 5
linoleic	2014	rs13246407	8	13246407	4.8934	0.2786	-3.1366	0.1393	3.592	1.27872e-05	Glyma.08G167600	NA	NA	NA	AT1G16470.1	proteasome subunit PAB1
linoleic	2013	rs46493899	10	46493899	7.0552	0.4651	-1.8539	0.2542	3.2554	8.81108e-08	Glyma.10G235300	NA	NA	NA	AT5G52380.1	VASCULAR-RELATED NAC-DOMAIN 6
oleic	2013	rs545702	7	545702	28.935	1.6067	1.2421	0.835	9.3665	1.16422e-29	Glyma.07G007700	NA	NA	NA	AT1G17500.1	ATPase E1-E2 type family protein / haloacid dehalogenase-like hydrolase family protein
linolenic	2014	rs52833743	18	52833743	10.5037	-0.3572		0.0605	5.0439	3.53026e-12	Glyma.18G238400	NA	NA	NA	AT3G61540.1	alpha/beta-Hydrolases superfamily protein
oleic	2015	rs14131618	2	14131618	9.2012	0.6171	5.8284	0.3697	5.745	6.29677e-10	Glyma.02G137300	-1.00443	NA	NA	AT5G62460.1	RING/FYVE/PHD zinc finger superfamily protein
oleic	2014	rs37372282	7	37372282	6.5019	-0.6474		0.2661	3.9509	4.453e-08	Glyma.07G204700	NA	NA	NA	AT5G38720.1	0
oleic	2013	rs2762447	9	2762447	13.1785	-0.1703	-3.0155	0.7015	7.8684	6.63737e-14	Glyma.09G032700	NA	NA	NA	NA	NA
linolenic	2015	rs35024325	17	35024325	12.7659	0.3748	-0.1764	0.0331	2.7797	1.71612e-13	Glyma.17G212200	NA	NA	NA	AT2G45180.1	Bifunctional inhibitor/lipid-transfer protein/seed storage 2S albumin superfamily protein
linoleic	2013	rs32005810	16	32005810	4.4316	0.3919	-0.6619	0.1409	1.8038	3.70328e-05	Glyma.16G160100	NA	NA	NA	AT1G71780.1	0
linoleic	2013	rs1501986	14	1501986	6.2265	0.4736		0.2025	2.5928	8.56943e-08	Glyma.14G022400	NA	NA	NA	AT3G20475.1	MUTS-homologue 5
oleic	2015	rs30304375	13	30304375	3.3759	0.0718	3.9071	0.2455	3.8146	0.000420965	Glyma.13G190200	NA	NA	NA	AT1G53530.1	Peptidase S24/S26A/S26B/S26C family protein
oleic	2015	rs30304375	13	30304375	3.3759	0.0718	3.9071	0.2455	3.8146	0.000420965	Glyma.13G188800	NA	NA	NA	AT4G23150.1	cysteine-rich RLK (RECEPTOR-like protein kinase) 7
oleic	2014	rs86980	14	86980	6.9575	0.6717		0.3551	5.2732	1.51081e-08	Glyma.14G000400	NA	NA	NA	AT4G38180.1	FAR1-related sequence 5
linoleic	2013	rs6755025	15	6755025	5.5954	-0.4358	-0.9777	0.1686	2.1593	2.53961e-06	Glyma.15G087600	NA	NA	NA	AT3G54070.1	Ankyrin repeat family protein
linoleic	2013	rs46493899	10	46493899	7.0552	0.4651	-1.8539	0.2542	3.2554	8.81108e-08	Glyma.10G237300	NA	NA	NA	NA	NA
linolenic	2015	rs6099191	2	6099191	8.3925	0.1355	2.4871	0.0644	5.4121	4.0531e-09	Glyma.02G069800	NA	NA	NA	AT5G18290.1	Aquaporin-like superfamily protein
linolenic	2014	rs39098643	17	39098643	6.3091	-0.2765	-0.1456	0.0619	5.1638	4.91032e-07	Glyma.17G235700	NA	NA	NA	AT5G67500.1	voltage dependent anion channel 2
oleic	2015	rs23631249	17	23631249	6.5389	0.7157		0.4463	6.9356	4.07845e-08	Glyma.17G186000	NA	NA	NA	NA	NA
oleic	2014	rs13246407	8	13246407	12.5087	-0.7868	4.8697	0.4544	6.7483	3.10315e-13	Glyma.08G168000	NA	NA	NA	AT4G33870.1	Peroxidase superfamily protein
linoleic	2014	rs13246407	8	13246407	4.8934	0.2786	-3.1366	0.1393	3.592	1.27872e-05	Glyma.08G168000	NA	NA	NA	AT4G33870.1	Peroxidase superfamily protein
linolenic	2014	rs52833743	18	52833743	10.5037	-0.3572		0.0605	5.0439	3.53026e-12	Glyma.18G240500	NA	NA	NA	AT1G79790.1	Haloacid dehalogenase-like hydrolase (HAD) superfamily protein
oleic	2015	rs30304375	13	30304375	3.3759	0.0718	3.9071	0.2455	3.8146	0.000420965	Glyma.13G189400	NA	NA	NA	AT3G12480.1	nuclear factor Y, subunit C11
linolenic	2013	rs7344385	2	7344385	9.6879	0.4375		0.1326	6.7986	2.4011e-11	Glyma.02G084300	NA	NA	NA	AT5G42130.1	Mitochondrial substrate carrier family protein
oleic	2015	rs23631249	17	23631249	6.5389	0.7157		0.4463	6.9356	4.07845e-08	Glyma.17G185200	NA	-1.85561	NA	AT5G03040.1	IQ-domain 2
linolenic	2015	rs38597109	8	38597109	18.994	-0.4716		0.0706	5.9336	8.56916e-21	Glyma.08G281800	NA	NA	NA	AT1G67910.1	0
linolenic	2014	rs52833743	18	52833743	10.5037	-0.3572		0.0605	5.0439	3.53026e-12	Glyma.18G239600	NA	NA	NA	AT1G16130.1	wall associated kinase-like 2
oleic	2013	rs14903097	6	14903097	6.2296	-0.3872	-1.7786	0.1415	1.5873	5.89686e-07	Glyma.06G176400	NA	NA	NA	AT4G24730.2	Calcineurin-like metallo-phosphoesterase superfamily protein
linoleic	2013	rs39587481	2	39587481	16.4825	-0.8346	-0.7709	0.1505	1.9276	3.29686e-17	Glyma.02G210500	NA	NA	NA	AT1G72210.1	basic helix-loop-helix (bHLH) DNA-binding superfamily protein
oleic	2015	rs37263037	17	37263037	7.3776	0.7432	-1.4203	0.2808	4.3644	4.19464e-08	Glyma.17G220500	NA	NA	NA	AT5G20910.1	RING/U-box superfamily protein
oleic	2014	rs21488603	16	21488603	7.0656	-0.5748	1.8036	0.3533	5.2459	8.60293e-08	Glyma.16G106500	NA	NA	NA	AT1G31410.1	putrescine-binding periplasmic protein-related
linoleic	2013	rs32005810	16	32005810	4.4316	0.3919	-0.6619	0.1409	1.8038	3.70328e-05	Glyma.16G161600	NA	NA	NA	AT1G71720.1	Nucleic acid-binding proteins superfamily
linoleic	2013	rs1501986	14	1501986	6.2265	0.4736		0.2025	2.5928	8.56943e-08	Glyma.14G021400	NA	NA	NA	AT3G25290.1	Auxin-responsive family protein
linolenic	2013	rs47611415	18	47611415	7.1115	0.2866	-1.059	0.0994	5.0968	7.7404e-08	Glyma.18G198800	NA	NA	NA	AT1G35710.1	Protein kinase family protein with leucine-rich repeat domain
linoleic	2013	rs48166843	4	48166843	11.7827	-0.6823	0.4433	0.1731	2.2172	1.65093e-12	Glyma.04G210500	NA	NA	NA	AT1G77280.1	Protein kinase protein with adenine nucleotide alpha hydrolases-like domain
linolenic	2015	rs6099191	2	6099191	8.3925	0.1355	2.4871	0.0644	5.4121	4.0531e-09	Glyma.02G069400	-1.19527	NA	NA	AT4G18710.2	Protein kinase superfamily protein
linolenic	2015	rs5660143	3	5660143	9.24	0.1181	2.2335	0.0812	6.8186	5.75879e-10	Glyma.03G044200	NA	NA	NA	AT3G51670.1	SEC14 cytosolic factor family protein / phosphoglyceride transfer family protein
linoleic	2015	rs25691662	13	25691662	8.7601	-0.2741	-6.2071	0.394	9.476	1.7387e-09	Glyma.13G143500	NA	NA	NA	AT5G03345.1	0
oleic	2013	rs14903097	6	14903097	6.2296	-0.3872	-1.7786	0.1415	1.5873	5.89686e-07	Glyma.06G175100	-1.50883	-1.26241	-1.10342	AT2G31880.1	Leucine-rich repeat protein kinase family protein
linolenic	2014	rs41268049	17	41268049	5.7338	0.0963	-1.0155	0.0648	5.4071	1.84661e-06	Glyma.17G258100	-1.35656	NA	NA	AT2G18420.1	Gibberellin-regulated family protein
oleic	2013	rs18612544	9	18612544	4.5543	0.044	3.7532	0.2627	2.947	2.79191e-05	Glyma.09G102100	NA	NA	NA	AT5G54840.1	Ras-related small GTP-binding family protein
linoleic	2013	rs34135970	12	34135970	11.0671	-0.3604	2.8222	0.4239	5.4288	8.57675e-12	Glyma.12G180000	NA	NA	NA	AT5G22830.1	magnesium (Mg) transporter 10
linolenic	2013	rs47611415	18	47611415	7.1115	0.2866	-1.059	0.0994	5.0968	7.7404e-08	Glyma.18G198400	NA	NA	NA	AT2G38120.1	Transmembrane amino acid transporter family protein
linoleic	2013	rs34135970	12	34135970	11.0671	-0.3604	2.8222	0.4239	5.4288	8.57675e-12	Glyma.12G181600	NA	NA	NA	AT5G22640.1	MORN (Membrane Occupation and Recognition Nexus) repeat-containing protein
oleic	2014	rs9480030	4	9480030	23.2922	1.3718		0.7363	10.9342	3.90357e-25	Glyma.04G103300	NA	NA	NA	AT4G39720.1	VQ motif-containing protein
oleic	2014	rs42357728	19	42357728	9.792	0.782	2.2216	0.2343	3.4792	1.61566e-10	Glyma.19G162700	NA	NA	1.6495	AT3G58170.1	BET1P/SFT1P-like protein 14A
linoleic	2013	rs32005810	16	32005810	4.4316	0.3919	-0.6619	0.1409	1.8038	3.70328e-05	Glyma.16G159600	NA	NA	NA	AT5G17680.1	disease resistance protein (TIR-NBS-LRR class), putative
oleic	2014	rs37372282	7	37372282	6.5019	-0.6474		0.2661	3.9509	4.453e-08	Glyma.07G204300	NA	NA	NA	AT4G18480.1	P-loop containing nucleoside triphosphate hydrolases superfamily protein
linoleic	2014	rs4953186	2	4953186	20.7652	-1.0071	0.6581	0.2353	6.0683	1.72007e-21	Glyma.02G053300	NA	NA	NA	AT5G66410.1	phosducin-like protein 3 homolog
linoleic	2013	rs34135970	12	34135970	11.0671	-0.3604	2.8222	0.4239	5.4288	8.57675e-12	Glyma.12G181400	NA	NA	NA	AT5G03740.1	histone deacetylase 2C
linoleic	2014	rs4953186	2	4953186	20.7652	-1.0071	0.6581	0.2353	6.0683	1.72007e-21	Glyma.02G053800	NA	NA	NA	AT5G66420.2	0
linoleic	2014	rs17451809	6	17451809	3.4274	-0.3565		0.1227	3.1629	7.10275e-05	Glyma.06G195300	NA	NA	NA	AT1G18720.1	Protein of unknown function (DUF962)
linolenic	2014	rs21698230	14	21698230	5.6787	-0.2544		0.0402	3.3558	3.15849e-07	Glyma.14G129100	NA	NA	NA	AT4G32600.1	RING/U-box superfamily protein
linolenic	2014	rs52833743	18	52833743	10.5037	-0.3572		0.0605	5.0439	3.53026e-12	Glyma.18G239800	NA	NA	NA	AT3G07020.2	UDP-Glycosyltransferase superfamily protein
oleic	2013	rs545719	7	545702	28.935	1.6067	1.2421	0.835	9.3665	1.16422e-29	Glyma.07G008100	NA	NA	NA	AT3G13898.1	0
linolenic	2015	rs2599191	14	2599191	10.6087	0.3342	-0.061	0.0926	7.7838	2.46447e-11	Glyma.14G035300	NA	NA	NA	AT3G49420.1	Got1/Sft2-like vescicle transport protein family
linoleic	2013	rs9167160	10	9167160	8.8328	0.5754		0.3164	4.0525	1.79748e-10	Glyma.10G079900	NA	NA	NA	AT2G35980.1	Late embryogenesis abundant (LEA) hydroxyproline-rich glycoprotein family
linoleic	2014	rs14587513	2	14587513	5.7956	0.4707		0.2213	5.7073	2.38996e-07	Glyma.02G140900	NA	NA	NA	AT2G30620.1	winged-helix DNA-binding transcription factor family protein
linolenic	2015	rs38597109	8	38597109	18.994	-0.4716		0.0706	5.9336	8.56916e-21	Glyma.08G281600	NA	NA	NA	AT4G40090.1	arabinogalactan protein 3
oleic	2014	rs13246407	8	13246407	12.5087	-0.7868	4.8697	0.4544	6.7483	3.10315e-13	Glyma.08G167800	NA	NA	NA	AT1G79200.1	0
linoleic	2014	rs13246407	8	13246407	4.8934	0.2786	-3.1366	0.1393	3.592	1.27872e-05	Glyma.08G167800	NA	NA	NA	AT1G79200.1	0
oleic	2014	rs7608184	11	7608184	7.7465	-0.6923	2.375	0.3339	4.9583	1.79381e-08	Glyma.11G101400	NA	NA	NA	AT2G05990.1	NAD(P)-binding Rossmann-fold superfamily protein
linoleic	2014	rs39216169	17	39216169	5.2293	-0.4455		0.1206	3.1097	9.2362e-07	Glyma.17G237200	NA	NA	NA	AT5G43080.1	Cyclin A3;1
linoleic	2013	rs34135970	12	34135970	11.0671	-0.3604	2.8222	0.4239	5.4288	8.57675e-12	Glyma.12G179900	NA	NA	NA	AT3G53030.1	ser/arg-rich protein kinase 4
linoleic	2014	rs14587513	2	14587513	5.7956	0.4707		0.2213	5.7073	2.38996e-07	Glyma.02G139900	NA	NA	NA	AT3G15010.1	RNA-binding (RRM/RBD/RNP motifs) family protein
oleic	2015	rs19292381	13	19292381	9.5762	-0.4668	5.107	0.702	10.9084	2.65545e-10	Glyma.13G082800	NA	NA	NA	AT1G77710.1	0
linoleic	2013	rs11516441	9	11516441	15.2724	-0.7954		0.3708	4.7489	5.01873e-17	Glyma.09G087800	NA	NA	NA	AT5G57830.1	Protein of unknown function, DUF593
linolenic	2015	rs5660143	3	5660143	9.24	0.1181	2.2335	0.0812	6.8186	5.75879e-10	Glyma.03G044000	-1.20094	NA	NA	AT3G14460.1	LRR and NB-ARC domains-containing disease resistance protein
oleic	2014	rs42357728	19	42357728	9.792	0.782	2.2216	0.2343	3.4792	1.61566e-10	Glyma.19G162400	NA	NA	NA	AT4G03030.1	Galactose oxidase/kelch repeat superfamily protein
linolenic	2014	rs39098643	17	39098643	6.3091	-0.2765	-0.1456	0.0619	5.1638	4.91032e-07	Glyma.17G236500	NA	NA	NA	AT5G01075.1	Glycosyl hydrolase family 35 protein
linoleic	2014	rs39216169	17	39216169	5.2293	-0.4455		0.1206	3.1097	9.2362e-07	Glyma.17G236500	NA	NA	NA	AT5G01075.1	Glycosyl hydrolase family 35 protein
linolenic	2015	rs5660143	3	5660143	9.24	0.1181	2.2335	0.0812	6.8186	5.75879e-10	Glyma.03G044600	NA	NA	NA	NA	NA
oleic	2014	rs7608184	11	7608184	7.7465	-0.6923	2.375	0.3339	4.9583	1.79381e-08	Glyma.11G101300	NA	NA	NA	AT1G48930.1	glycosyl hydrolase 9C1
oleic	2015	rs19292381	13	19292381	9.5762	-0.4668	5.107	0.702	10.9084	2.65545e-10	Glyma.13G083000	NA	NA	NA	AT1G38131.1	O-fucosyltransferase family protein
oleic	2014	rs86980	14	86980	6.9575	0.6717		0.3551	5.2732	1.51081e-08	Glyma.14G000500	NA	NA	NA	AT4G35440.1	chloride channel E
oleic	2013	rs14903097	6	14903097	6.2296	-0.3872	-1.7786	0.1415	1.5873	5.89686e-07	Glyma.06G175600	NA	NA	NA	AT1G14430.1	glyoxal oxidase-related protein
linoleic	2013	rs38142875	9	38142875	12.9252	0.5404	-4.2279	0.3116	3.9907	1.18918e-13	Glyma.09G158300	NA	NA	NA	AT5G08430.1	SWIB/MDM2 domain;Plus-3;GYF
linoleic	2014	rs9446804	15	9446804	6.7237	-0.1216	-2.2309	0.215	5.5437	1.8903e-07	Glyma.15G120500	NA	NA	NA	AT2G22260.1	oxidoreductase, 2OG-Fe(II) oxygenase family protein
linoleic	2013	rs6755025	15	6755025	5.5954	-0.4358	-0.9777	0.1686	2.1593	2.53961e-06	Glyma.15G087500	NA	-2.66742	-2.13993	AT3G18670.1	Ankyrin repeat family protein
linoleic	2013	rs48166843	4	48166843	11.7827	-0.6823	0.4433	0.1731	2.2172	1.65093e-12	Glyma.04G209700	-1.31731	NA	NA	AT3G52430.1	alpha/beta-Hydrolases superfamily protein
linoleic	2014	rs37217687	12	37217687	3.6075	-0.2162	-2.3122	0.116	2.9922	0.000246951	Glyma.12G212500	NA	NA	NA	AT5G17680.1	disease resistance protein (TIR-NBS-LRR class), putative
linoleic	2015	rs25691662	13	25691662	8.7601	-0.2741	-6.2071	0.394	9.476	1.7387e-09	Glyma.13G143200	NA	NA	NA	AT3G09870.1	SAUR-like auxin-responsive protein family
linolenic	2015	rs9834940	14	9834940	9.7057	0.3184	-0.2132	0.0426	3.5807	1.97101e-10	Glyma.14G099900	NA	NA	NA	AT5G12020.1	17.6 kDa class II heat shock protein
oleic	2015	rs30304375	13	30304375	3.3759	0.0718	3.9071	0.2455	3.8146	0.000420965	Glyma.13G189700	NA	NA	NA	AT5G07050.1	nodulin MtN21 /EamA-like transporter family protein
linolenic	2015	rs6099191	2	6099191	8.3925	0.1355	2.4871	0.0644	5.4121	4.0531e-09	Glyma.02G070200	NA	-4.16993	NA	NA	NA
linolenic	2014	rs52833743	18	52833743	10.5037	-0.3572		0.0605	5.0439	3.53026e-12	Glyma.18G238500	NA	NA	NA	AT2G46090.1	Diacylglycerol kinase family protein
linolenic	2014	rs41268049	17	41268049	5.7338	0.0963	-1.0155	0.0648	5.4071	1.84661e-06	Glyma.17G257700	NA	NA	NA	AT1G75710.1	C2H2-like zinc finger protein
oleic	2014	rs37372282	7	37372282	6.5019	-0.6474		0.2661	3.9509	4.453e-08	Glyma.07G205500	NA	NA	NA	AT3G15010.1	RNA-binding (RRM/RBD/RNP motifs) family protein
oleic	2013	rs14903097	6	14903097	6.2296	-0.3872	-1.7786	0.1415	1.5873	5.89686e-07	Glyma.06G175900	NA	NA	NA	AT4G24740.1	FUS3-complementing gene 2
linolenic	2014	rs21698230	14	21698230	5.6787	-0.2544		0.0402	3.3558	3.15849e-07	Glyma.14G128900	NA	NA	NA	AT5G25510.1	Protein phosphatase 2A regulatory B subunit family protein
oleic	2015	rs14131618	2	14131618	9.2012	0.6171	5.8284	0.3697	5.745	6.29677e-10	Glyma.02G135700	NA	NA	NA	AT3G19050.1	phragmoplast orienting kinesin 2
linoleic	2014	rs39216169	17	39216169	5.2293	-0.4455		0.1206	3.1097	9.2362e-07	Glyma.17G237400	-1.59296	NA	NA	NA	NA
linoleic	2014	rs37217687	12	37217687	3.6075	-0.2162	-2.3122	0.116	2.9922	0.000246951	Glyma.12G212400	NA	NA	NA	AT1G06400.1	Ras-related small GTP-binding family protein
oleic	2014	rs9480030	4	9480030	23.2922	1.3718		0.7363	10.9342	3.90357e-25	Glyma.04G102200	NA	NA	NA	AT1G34640.1	peptidases
oleic	2014	rs13246407	8	13246407	12.5087	-0.7868	4.8697	0.4544	6.7483	3.10315e-13	Glyma.08G167900	NA	NA	NA	AT2G36000.1	Mitochondrial transcription termination factor family protein
linoleic	2014	rs13246407	8	13246407	4.8934	0.2786	-3.1366	0.1393	3.592	1.27872e-05	Glyma.08G167900	NA	NA	NA	AT2G36000.1	Mitochondrial transcription termination factor family protein
oleic	2015	rs37263037	17	37263037	7.3776	0.7432	-1.4203	0.2808	4.3644	4.19464e-08	Glyma.17G219800	NA	NA	NA	AT1G17450.2	B-block binding subunit of TFIIIC
linoleic	2013	rs6755025	15	6755025	5.5954	-0.4358	-0.9777	0.1686	2.1593	2.53961e-06	Glyma.15G086900	NA	NA	NA	AT1G29800.1	RING/FYVE/PHD-type zinc finger family protein
linolenic	2015	rs2599191	14	2599191	10.6087	0.3342	-0.061	0.0926	7.7838	2.46447e-11	Glyma.14G035700	NA	NA	NA	AT5G19370.1	rhodanese-like domain-containing protein / PPIC-type PPIASE domain-containing protein
oleic	2015	rs1225280	12	1225280	4.4057	-0.5786	-0.7282	0.3164	4.9175	3.93074e-05	Glyma.12G016600	NA	NA	NA	AT4G27750.1	binding
linoleic	2013	rs1501986	14	1501986	6.2265	0.4736		0.2025	2.5928	8.56943e-08	Glyma.14G020200	NA	NA	NA	AT5G50850.1	Transketolase family protein
linolenic	2014	rs42904836	4	42904836	9.138	0.3308	0.2654	0.0311	2.5905	7.28289e-10	Glyma.04G171400	NA	NA	NA	AT5G39850.1	Ribosomal protein S4
oleic	2015	rs1225280	12	1225280	4.4057	-0.5786	-0.7282	0.3164	4.9175	3.93074e-05	Glyma.12G018500	NA	NA	NA	AT5G17020.1	exportin 1A
oleic	2014	rs4633292	9	4633292	6.2582	0.6345	0.601	0.3642	5.4085	5.52147e-07	Glyma.09G052400	NA	NA	NA	AT1G31040.1	PLATZ transcription factor family protein
linolenic	2014	rs4633296	9	4633296	10.723	-0.3571	0.8287	0.1199	10.004	1.8941e-11	Glyma.09G052400	NA	NA	NA	AT1G31040.1	PLATZ transcription factor family protein
linoleic	2013	rs4602961	9	4602961	12.3859	0.6941	-1.0783	0.4456	5.7062	4.11702e-13	Glyma.09G052400	NA	NA	NA	AT1G31040.1	PLATZ transcription factor family protein
oleic	2015	rs648720	3	648720	7.6201	-0.2134	7.1791	0.5916	9.1938	2.39969e-08	Glyma.03G006900	NA	NA	NA	AT5G17770.1	NADH:cytochrome B5 reductase 1
oleic	2015	rs16802809	13	16802809	8.6451	-0.8342		0.3044	4.7309	2.79806e-10	Glyma.13G067900	NA	NA	NA	AT1G70090.1	glucosyl transferase family 8
linoleic	2015	rs16802809	13	16802809	7.4318	0.6413		0.1799	4.3266	4.9128e-09	Glyma.13G067900	NA	NA	NA	AT1G70090.1	glucosyl transferase family 8
oleic	2014	rs9480030	4	9480030	23.2922	1.3718		0.7363	10.9342	3.90357e-25	Glyma.04G103000	NA	NA	NA	AT1G78150.1	0
linoleic	2014	rs4953186	2	4953186	20.7652	-1.0071	0.6581	0.2353	6.0683	1.72007e-21	Glyma.02G054100	NA	NA	NA	NA	NA
linoleic	2015	rs21353920	15	21353920	17.961	1.0735	0.4031	0.2838	6.8258	1.09551e-18	Glyma.15G193400	NA	NA	NA	AT1G30450.1	cation-chloride co-transporter 1
oleic	2015	rs14131618	2	14131618	9.2012	0.6171	5.8284	0.3697	5.745	6.29677e-10	Glyma.02G135800	NA	NA	NA	NA	NA
oleic	2014	rs42357728	19	42357728	9.792	0.782	2.2216	0.2343	3.4792	1.61566e-10	Glyma.19G162100	NA	NA	NA	AT5G63450.1	cytochrome P450, family 94, subfamily B, polypeptide 1
oleic	2014	rs7608184	11	7608184	7.7465	-0.6923	2.375	0.3339	4.9583	1.79381e-08	Glyma.11G099900	NA	NA	NA	AT2G34260.1	transducin family protein / WD-40 repeat family protein
linoleic	2013	rs6755025	15	6755025	5.5954	-0.4358	-0.9777	0.1686	2.1593	2.53961e-06	Glyma.15G087700	NA	NA	NA	AT5G23540.1	Mov34/MPN/PAD-1 family protein
linoleic	2013	rs34135970	12	34135970	11.0671	-0.3604	2.8222	0.4239	5.4288	8.57675e-12	Glyma.12G180300	NA	NA	NA	AT1G08200.1	UDP-D-apiose/UDP-D-xylose synthase 2
linoleic	2013	rs6755025	15	6755025	5.5954	-0.4358	-0.9777	0.1686	2.1593	2.53961e-06	Glyma.15G088000	NA	NA	NA	AT1G16030.1	heat shock protein 70B
linoleic	2015	rs14234658	18	14234658	6.5079	-0.1833	-3.4485	0.2892	6.9556	3.10699e-07	Glyma.18G116700	NA	NA	NA	AT3G22330.1	putative mitochondrial RNA helicase 2
linoleic	2013	rs32005810	16	32005810	4.4316	0.3919	-0.6619	0.1409	1.8038	3.70328e-05	Glyma.16G159800	NA	NA	NA	AT5G41750.1	Disease resistance protein (TIR-NBS-LRR class) family
linolenic	2013	rs35874955	4	35874955	4.1798	-0.1329	1.3595	0.072	3.688	6.61284e-05	Glyma.04G154700	NA	NA	NA	AT2G19570.1	cytidine deaminase 1
oleic	2014	rs4633292	9	4633292	6.2582	0.6345	0.601	0.3642	5.4085	5.52147e-07	Glyma.09G052500	NA	NA	NA	AT3G19760.1	eukaryotic initiation factor 4A-III
linolenic	2014	rs4633296	9	4633296	10.723	-0.3571	0.8287	0.1199	10.004	1.8941e-11	Glyma.09G052500	NA	NA	NA	AT3G19760.1	eukaryotic initiation factor 4A-III
linoleic	2013	rs4602961	9	4602961	12.3859	0.6941	-1.0783	0.4456	5.7062	4.11702e-13	Glyma.09G052500	NA	NA	NA	AT3G19760.1	eukaryotic initiation factor 4A-III
linolenic	2013	rs41437124	17	41437124	4.8222	0.0641	2.1025	0.0808	4.1434	1.50652e-05	Glyma.17G260300	NA	NA	NA	AT5G42180.1	Peroxidase superfamily protein
linoleic	2014	rs37217687	12	37217687	3.6075	-0.2162	-2.3122	0.116	2.9922	0.000246951	Glyma.12G213300	NA	NA	NA	AT4G27100.2	Ypt/Rab-GAP domain of gyp1p superfamily protein
oleic	2013	rs19742382	8	19742379	11.1261	0.0051	7.5798	0.7217	8.0954	7.48627e-12	Glyma.08G234900	NA	NA	NA	AT1G16330.1	cyclin b3;1
linolenic	2013	rs45800101	14	45800101	6.1596	-0.3407	0.0107	0.0805	4.1277	6.92891e-07	Glyma.14G193700	NA	NA	NA	AT2G29950.1	ELF4-like 1
linoleic	2013	rs32005810	16	32005810	4.4316	0.3919	-0.6619	0.1409	1.8038	3.70328e-05	Glyma.16G161800	NA	NA	NA	AT5G59200.1	Tetratricopeptide repeat (TPR)-like superfamily protein
linoleic	2013	rs34135970	12	34135970	11.0671	-0.3604	2.8222	0.4239	5.4288	8.57675e-12	Glyma.12G180100	NA	NA	NA	AT5G22820.2	ARM repeat superfamily protein
linolenic	2014	rs5443771	16	5443771	5.0722	-0.2387	0.305	0.0566	4.7208	8.47159e-06	Glyma.16G054700	NA	NA	NA	NA	NA
linoleic	2013	rs9070866	18	9070866	6.1475	0.2788	-3.3678	0.1796	2.3004	7.12401e-07	Glyma.18G090500	NA	NA	NA	AT4G26810.1	SWIB/MDM2 domain superfamily protein
oleic	2015	rs30304375	13	30304375	3.3759	0.0718	3.9071	0.2455	3.8146	0.000420965	Glyma.13G190300	NA	NA	NA	AT3G14470.1	NB-ARC domain-containing disease resistance protein
oleic	2013	rs545723	7	545702	28.935	1.6067	1.2421	0.835	9.3665	1.16422e-29	Glyma.07G008500	NA	NA	-1.35962	AT3G13890.2	myb domain protein 26
linolenic	2015	rs2599191	14	2599191	10.6087	0.3342	-0.061	0.0926	7.7838	2.46447e-11	Glyma.14G035100	NA	NA	NA	AT5G13500.1	0
oleic	2014	rs37372282	7	37372282	6.5019	-0.6474		0.2661	3.9509	4.453e-08	Glyma.07G204500	NA	NA	NA	AT4G18490.2	0
linolenic	2014	rs39098643	17	39098643	6.3091	-0.2765	-0.1456	0.0619	5.1638	4.91032e-07	Glyma.17G235000	NA	NA	NA	AT1G27460.1	no pollen germination related 1
linoleic	2014	rs14587513	2	14587513	5.7956	0.4707		0.2213	5.7073	2.38996e-07	Glyma.02G140100	NA	NA	NA	AT1G29050.1	TRICHOME BIREFRINGENCE-LIKE 38
linoleic	2015	rs25691662	13	25691662	8.7601	-0.2741	-6.2071	0.394	9.476	1.7387e-09	Glyma.13G143600	NA	NA	NA	AT5G03340.1	ATPase, AAA-type, CDC48 protein
linolenic	2015	rs2599191	14	2599191	10.6087	0.3342	-0.061	0.0926	7.7838	2.46447e-11	Glyma.14G034800	NA	NA	NA	AT5G12330.4	Lateral root primordium (LRP) protein-related
oleic	2013	rs14903097	6	14903097	6.2296	-0.3872	-1.7786	0.1415	1.5873	5.89686e-07	Glyma.06G176100	NA	NA	NA	AT3G48310.1	cytochrome P450, family 71, subfamily A, polypeptide 22
linoleic	2014	rs39216169	17	39216169	5.2293	-0.4455		0.1206	3.1097	9.2362e-07	Glyma.17G237100	NA	NA	NA	AT5G59845.1	Gibberellin-regulated family protein
linolenic	2015	rs6099191	2	6099191	8.3925	0.1355	2.4871	0.0644	5.4121	4.0531e-09	Glyma.02G070100	NA	NA	NA	AT3G07750.1	3\'-5\'-exoribonuclease family protein
linoleic	2015	rs36974795	12	36974795	7.5234	0.461	-2.0947	0.3262	7.845	2.99817e-08	Glyma.12G210900	NA	NA	NA	AT3G58630.1	sequence-specific DNA binding transcription factors
linoleic	2013	rs34135970	12	34135970	11.0671	-0.3604	2.8222	0.4239	5.4288	8.57675e-12	Glyma.12G181300	NA	NA	NA	AT5G42820.1	Zinc finger C-x8-C-x5-C-x3-H type family protein
linolenic	2014	rs42904836	4	42904836	9.138	0.3308	0.2654	0.0311	2.5905	7.28289e-10	Glyma.04G171200	NA	NA	NA	AT1G74520.1	HVA22 homologue A
linoleic	2013	rs39587481	2	39587481	16.4825	-0.8346	-0.7709	0.1505	1.9276	3.29686e-17	Glyma.02G211000	NA	NA	NA	AT1G28220.1	purine permease 3
oleic	2013	rs25094206	2	25094202	25.9218	-1.5262	-0.5381	0.3455	3.8754	1.1998e-26	Glyma.02G166300	NA	NA	NA	AT3G47930.1	L-galactono-1,4-lactone dehydrogenase
linoleic	2014	rs37217687	12	37217687	3.6075	-0.2162	-2.3122	0.116	2.9922	0.000246951	Glyma.12G212200	NA	NA	NA	AT2G42760.1	0
linoleic	2013	rs9070866	18	9070866	6.1475	0.2788	-3.3678	0.1796	2.3004	7.12401e-07	Glyma.18G091000	NA	NA	NA	AT2G24830.1	zinc finger (CCCH-type) family protein / D111/G-patch domain-containing protein
linoleic	2013	rs46493899	10	46493899	7.0552	0.4651	-1.8539	0.2542	3.2554	8.81108e-08	Glyma.10G235100	NA	NA	NA	AT5G23860.1	tubulin beta 8
linolenic	2013	rs45800101	14	45800101	6.1596	-0.3407	0.0107	0.0805	4.1277	6.92891e-07	Glyma.14G194000	NA	NA	NA	AT2G01050.1	zinc ion binding;nucleic acid binding
oleic	2013	rs545720	7	545702	28.935	1.6067	1.2421	0.835	9.3665	1.16422e-29	Glyma.07G008200	NA	NA	NA	AT1G72690.1	0
linoleic	2014	rs9446804	15	9446804	6.7237	-0.1216	-2.2309	0.215	5.5437	1.8903e-07	Glyma.15G119500	NA	NA	NA	AT5G46890.1	Bifunctional inhibitor/lipid-transfer protein/seed storage 2S albumin superfamily protein
linoleic	2013	rs6755025	15	6755025	5.5954	-0.4358	-0.9777	0.1686	2.1593	2.53961e-06	Glyma.15G088300	-1.1478	NA	NA	AT1G29680.1	Protein of unknown function (DUF1264)
linolenic	2015	rs2599191	14	2599191	10.6087	0.3342	-0.061	0.0926	7.7838	2.46447e-11	Glyma.14G035900	NA	NA	NA	AT5G12190.1	RNA-binding (RRM/RBD/RNP motifs) family protein
oleic	2013	rs545702	7	545702	28.935	1.6067	1.2421	0.835	9.3665	1.16422e-29	Glyma.07G007400	NA	NA	NA	AT1G54270.1	eif4a-2
linoleic	2014	rs14264702	7	14264702	14.8137	-0.7987		0.2046	5.2761	1.46458e-16	Glyma.07G122200	NA	NA	NA	AT2G07727.1	Di-haem cytochrome, transmembrane;Cytochrome b/b6, C-terminal
linolenic	2015	rs26951252	14	26951252	10.5428	0.3026	-0.6609	0.0821	6.898	2.86802e-11	Glyma.14G139700	NA	NA	NA	AT5G24800.1	basic leucine zipper 9
oleic	2014	rs86980	14	86980	6.9575	0.6717		0.3551	5.2732	1.51081e-08	Glyma.14G001200	NA	NA	NA	AT1G21630.1	Calcium-binding EF hand family protein
linoleic	2015	rs46294440	6	46294440	4.9849	-0.5097	-0.848	0.2658	6.392	1.0358e-05	Glyma.06G271800	NA	NA	NA	AT3G15160.1	0
linolenic	2014	rs41268049	17	41268049	5.7338	0.0963	-1.0155	0.0648	5.4071	1.84661e-06	Glyma.17G258700	NA	NA	NA	AT4G24190.1	Chaperone protein htpG family protein
linolenic	2013	rs7344385	2	7344385	9.6879	0.4375		0.1326	6.7986	2.4011e-11	Glyma.02G085400	NA	NA	NA	AT2G01730.1	cleavage and polyadenylation specificity factor 73 kDa subunit-II
oleic	2013	rs2762447	9	2762447	13.1785	-0.1703	-3.0155	0.7015	7.8684	6.63737e-14	Glyma.09G032600	NA	NA	NA	AT5G49610.1	F-box family protein
oleic	2013	rs19742380	8	19742379	11.1261	0.0051	7.5798	0.7217	8.0954	7.48627e-12	Glyma.08G234700	NA	NA	NA	AT1G54310.2	S-adenosyl-L-methionine-dependent methyltransferases superfamily protein
linoleic	2013	rs48109369	14	48109369	5.1759	-0.0676	2.6512	0.1835	2.3495	6.67297e-06	Glyma.14G216500	NA	NA	NA	AT1G75540.1	salt tolerance homolog2
oleic	2013	rs6124789	4	6124789	19.0445	-1.2187	-0.4325	0.3072	3.4465	9.04079e-20	Glyma.04G074500	-1.24992	NA	NA	AT5G24850.1	cryptochrome 3
oleic	2013	rs6124789	4	6124789	19.0445	-1.2187	-0.4325	0.3072	3.4465	9.04079e-20	Glyma.04G073800	NA	NA	NA	AT3G57560.1	N-acetyl-l-glutamate kinase
linolenic	2015	rs6099191	2	6099191	8.3925	0.1355	2.4871	0.0644	5.4121	4.0531e-09	Glyma.02G069700	NA	NA	NA	AT1G08560.1	syntaxin of plants 111
linolenic	2014	rs41268049	17	41268049	5.7338	0.0963	-1.0155	0.0648	5.4071	1.84661e-06	Glyma.17G259100	NA	NA	NA	AT1G27940.1	P-glycoprotein 13
oleic	2015	rs19292381	13	19292381	9.5762	-0.4668	5.107	0.702	10.9084	2.65545e-10	Glyma.13G082400	NA	NA	NA	AT3G10250.1	Plant protein 1589 of unknown function
oleic	2015	rs19292381	13	19292381	9.5762	-0.4668	5.107	0.702	10.9084	2.65545e-10	Glyma.13G082700	NA	NA	NA	AT1G77700.1	Pathogenesis-related thaumatin superfamily protein
oleic	2014	rs42357728	19	42357728	9.792	0.782	2.2216	0.2343	3.4792	1.61566e-10	Glyma.19G163200	NA	NA	NA	AT4G14420.1	HR-like lesion-inducing protein-related
linoleic	2013	rs39587481	2	39587481	16.4825	-0.8346	-0.7709	0.1505	1.9276	3.29686e-17	Glyma.02G211600	NA	NA	NA	AT4G24380.1	0
oleic	2013	rs545710	7	545702	28.935	1.6067	1.2421	0.835	9.3665	1.16422e-29	Glyma.07G007300	NA	NA	NA	AT5G57020.1	myristoyl-CoA:protein N-myristoyltransferase
linoleic	2014	rs14587513	2	14587513	5.7956	0.4707		0.2213	5.7073	2.38996e-07	Glyma.02G141400	NA	NA	NA	AT3G13710.1	prenylated RAB acceptor 1.F4
linoleic	2015	rs21353920	15	21353920	17.961	1.0735	0.4031	0.2838	6.8258	1.09551e-18	Glyma.15G193700	NA	NA	NA	AT4G21300.1	Tetratricopeptide repeat (TPR)-like superfamily protein
linolenic	2013	rs47611415	18	47611415	7.1115	0.2866	-1.059	0.0994	5.0968	7.7404e-08	Glyma.18G198500	NA	NA	NA	AT4G28010.1	Tetratricopeptide repeat (TPR)-like superfamily protein
oleic	2013	rs14903097	6	14903097	6.2296	-0.3872	-1.7786	0.1415	1.5873	5.89686e-07	Glyma.06G175200	NA	NA	NA	AT3G01680.1	0
linolenic	2014	rs5443771	16	5443771	5.0722	-0.2387	0.305	0.0566	4.7208	8.47159e-06	Glyma.16G054500	NA	NA	NA	AT5G50670.1	Squamosa promoter-binding protein-like (SBP domain) transcription factor family protein
linoleic	2014	rs6481810	3	6481810	17.0283	0.8582	2.0524	0.3599	9.2818	9.38344e-18	Glyma.03G049500	NA	NA	NA	NA	NA
oleic	2013	rs19742381	8	19742379	11.1261	0.0051	7.5798	0.7217	8.0954	7.48627e-12	Glyma.08G234800	NA	NA	NA	NA	NA
oleic	2015	rs30304375	13	30304375	3.3759	0.0718	3.9071	0.2455	3.8146	0.000420965	Glyma.13G190100	NA	NA	NA	AT3G12300.1	0
oleic	2015	rs30304375	13	30304375	3.3759	0.0718	3.9071	0.2455	3.8146	0.000420965	Glyma.13G190400	NA	NA	NA	AT3G14460.1	LRR and NB-ARC domains-containing disease resistance protein
oleic	2014	rs86980	14	86980	6.9575	0.6717		0.3551	5.2732	1.51081e-08	Glyma.14G000300	NA	NA	NA	AT4G38200.1	SEC7-like guanine nucleotide exchange family protein
oleic	2014	rs37372282	7	37372282	6.5019	-0.6474		0.2661	3.9509	4.453e-08	Glyma.07G203600	NA	NA	NA	AT2G34040.1	Apoptosis inhibitory protein 5 (API5)
linolenic	2014	rs52833743	18	52833743	10.5037	-0.3572		0.0605	5.0439	3.53026e-12	Glyma.18G240100	NA	NA	NA	AT5G16510.1	Alpha-1,4-glucan-protein synthase family protein
oleic	2014	rs7608184	11	7608184	7.7465	-0.6923	2.375	0.3339	4.9583	1.79381e-08	Glyma.11G100100	NA	NA	NA	AT5G23190.1	cytochrome P450, family 86, subfamily B, polypeptide 1
linolenic	2015	rs5660143	3	5660143	9.24	0.1181	2.2335	0.0812	6.8186	5.75879e-10	Glyma.03G045000	NA	NA	NA	AT3G14460.1	LRR and NB-ARC domains-containing disease resistance protein
oleic	2014	rs4633292	9	4633292	6.2582	0.6345	0.601	0.3642	5.4085	5.52147e-07	Glyma.09G052800	NA	NA	NA	AT3G23230.1	Integrase-type DNA-binding superfamily protein
linolenic	2014	rs4633296	9	4633296	10.723	-0.3571	0.8287	0.1199	10.004	1.8941e-11	Glyma.09G052800	NA	NA	NA	AT3G23230.1	Integrase-type DNA-binding superfamily protein
linoleic	2013	rs4602961	9	4602961	12.3859	0.6941	-1.0783	0.4456	5.7062	4.11702e-13	Glyma.09G052800	NA	NA	NA	AT3G23230.1	Integrase-type DNA-binding superfamily protein
linoleic	2013	rs9167160	10	9167160	8.8328	0.5754		0.3164	4.0525	1.79748e-10	Glyma.10G079400	NA	NA	NA	AT3G11650.1	NDR1/HIN1-like 2
oleic	2013	rs14903097	6	14903097	6.2296	-0.3872	-1.7786	0.1415	1.5873	5.89686e-07	Glyma.06G175700	NA	NA	NA	AT5G14420.1	RING domain ligase2
oleic	2013	rs545724	7	545702	28.935	1.6067	1.2421	0.835	9.3665	1.16422e-29	Glyma.07G008600	NA	NA	NA	AT3G13882.1	Ribosomal protein L34
oleic	2015	rs23631249	17	23631249	6.5389	0.7157		0.4463	6.9356	4.07845e-08	Glyma.17G185800	NA	NA	NA	ATMG00665.1	NADH dehydrogenase 5B
oleic	2014	rs25962449	3	25962449	13.0806	-0.9807	-0.0613	0.2085	3.0964	8.31449e-14	Glyma.03G087500	-2.98286	-1.13945	NA	AT5G36930.2	Disease resistance protein (TIR-NBS-LRR class) family
oleic	2014	rs37372282	7	37372282	6.5019	-0.6474		0.2661	3.9509	4.453e-08	Glyma.07G203700	-1.9542	NA	NA	AT2G29120.1	glutamate receptor 2.7
linoleic	2015	rs14234658	18	14234658	6.5079	-0.1833	-3.4485	0.2892	6.9556	3.10699e-07	Glyma.18G116400	NA	NA	NA	AT4G23820.1	Pectin lyase-like superfamily protein
linolenic	2014	rs42280985	4	42280985	7.7554	0.0281	1.4316	0.0833	6.9473	1.75759e-08	Glyma.04G168700	NA	NA	NA	AT5G08650.1	Small GTP-binding protein
linolenic	2014	rs5443771	16	5443771	5.0722	-0.2387	0.305	0.0566	4.7208	8.47159e-06	Glyma.16G055900	NA	NA	NA	AT5G14130.1	Peroxidase superfamily protein
oleic	2013	rs2762447	9	2762447	13.1785	-0.1703	-3.0155	0.7015	7.8684	6.63737e-14	Glyma.09G033400	NA	NA	NA	AT5G49540.1	Rab5-interacting family protein
oleic	2014	rs86980	14	86980	6.9575	0.6717		0.3551	5.2732	1.51081e-08	Glyma.14G000800	NA	NA	NA	AT2G17290.1	Calcium-dependent protein kinase family protein
linoleic	2014	rs4953186	2	4953186	20.7652	-1.0071	0.6581	0.2353	6.0683	1.72007e-21	Glyma.02G055500	NA	NA	NA	AT4G36550.1	ARM repeat superfamily protein
linoleic	2014	rs17451809	6	17451809	3.4274	-0.3565		0.1227	3.1629	7.10275e-05	Glyma.06G195400	NA	NA	NA	AT1G19260.1	TTF-type zinc finger protein with HAT dimerisation domain
linoleic	2014	rs17451809	6	17451809	3.4274	-0.3565		0.1227	3.1629	7.10275e-05	Glyma.06G195500	NA	NA	NA	AT5G61430.1	NAC domain containing protein 100
linolenic	2014	rs39098643	17	39098643	6.3091	-0.2765	-0.1456	0.0619	5.1638	4.91032e-07	Glyma.17G234600	NA	NA	NA	AT3G12350.1	F-box family protein
linolenic	2014	rs41268049	17	41268049	5.7338	0.0963	-1.0155	0.0648	5.4071	1.84661e-06	Glyma.17G258200	NA	NA	NA	AT1G75750.1	GAST1 protein homolog 1
oleic	2013	rs6124789	4	6124789	19.0445	-1.2187	-0.4325	0.3072	3.4465	9.04079e-20	Glyma.04G072600	NA	NA	NA	AT2G25670.1	0
linoleic	2013	rs34135970	12	34135970	11.0671	-0.3604	2.8222	0.4239	5.4288	8.57675e-12	Glyma.12G180800	NA	NA	NA	AT5G22750.1	DNA/RNA helicase protein
linolenic	2013	rs7344385	2	7344385	9.6879	0.4375		0.1326	6.7986	2.4011e-11	Glyma.02G083900	NA	NA	NA	AT5G09800.1	ARM repeat superfamily protein
linolenic	2015	rs2599191	14	2599191	10.6087	0.3342	-0.061	0.0926	7.7838	2.46447e-11	Glyma.14G034900	NA	NA	NA	AT5G12300.1	Calcium-dependent lipid-binding (CaLB domain) family protein
linoleic	2014	rs13246407	8	13246407	4.8934	0.2786	-3.1366	0.1393	3.592	1.27872e-05	Glyma.08G167200	NA	NA	NA	AT5G64150.1	RNA methyltransferase family protein
linoleic	2014	rs13246407	8	13246407	4.8934	0.2786	-3.1366	0.1393	3.592	1.27872e-05	Glyma.08G167100	NA	NA	NA	AT1G79230.1	mercaptopyruvate sulfurtransferase 1
oleic	2014	rs42357728	19	42357728	9.792	0.782	2.2216	0.2343	3.4792	1.61566e-10	Glyma.19G163700	NA	NA	NA	AT3G23230.1	Integrase-type DNA-binding superfamily protein
linolenic	2014	rs52833743	18	52833743	10.5037	-0.3572		0.0605	5.0439	3.53026e-12	Glyma.18G240300	NA	NA	NA	AT5G16520.1	0
oleic	2013	rs29716728	7	29716728	3.3208	0.4419	-0.0637	0.1744	1.9557	0.000477849	Glyma.07G171900	NA	4.97728	4.39232	AT3G17450.1	hAT dimerisation domain-containing protein
linolenic	2015	rs6099191	2	6099191	8.3925	0.1355	2.4871	0.0644	5.4121	4.0531e-09	Glyma.02G068500	NA	NA	NA	AT3G26618.1	eukaryotic release factor 1-3
linolenic	2015	rs38597109	8	38597109	18.994	-0.4716		0.0706	5.9336	8.56916e-21	Glyma.08G281500	NA	NA	NA	NA	NA
linolenic	2015	rs35024325	17	35024325	12.7659	0.3748	-0.1764	0.0331	2.7797	1.71612e-13	Glyma.17G212300	NA	NA	NA	AT5G25310.1	Exostosin family protein
oleic	2013	rs6124789	4	6124789	19.0445	-1.2187	-0.4325	0.3072	3.4465	9.04079e-20	Glyma.04G072400	NA	NA	NA	AT2G25660.1	embryo defective 2410
linoleic	2015	rs36974795	12	36974795	7.5234	0.461	-2.0947	0.3262	7.845	2.99817e-08	Glyma.12G210300	NA	NA	NA	AT4G21470.1	riboflavin kinase/FMN hydrolase
oleic	2013	rs14903097	6	14903097	6.2296	-0.3872	-1.7786	0.1415	1.5873	5.89686e-07	Glyma.06G177200	NA	NA	NA	NA	NA
linoleic	2014	rs14587513	2	14587513	5.7956	0.4707		0.2213	5.7073	2.38996e-07	Glyma.02G140600	-1.7866	-1.19317	NA	AT2G30630.1	P-loop containing nucleoside triphosphate hydrolases superfamily protein
linoleic	2013	rs41402037	4	41402037	12.3194	0.7007	0.4507	0.3652	4.6769	4.79829e-13	Glyma.04G165500	NA	NA	NA	AT1G13950.1	eukaryotic elongation factor 5A-1
linoleic	2013	rs11516441	9	11516441	15.2724	-0.7954		0.3708	4.7489	5.01873e-17	Glyma.09G087700	-1.52465	NA	NA	AT1G30380.1	photosystem I subunit K
oleic	2013	rs545702	7	545702	28.935	1.6067	1.2421	0.835	9.3665	1.16422e-29	Glyma.07G007000	NA	NA	NA	AT1G55020.1	lipoxygenase 1
linoleic	2013	rs39587481	2	39587481	16.4825	-0.8346	-0.7709	0.1505	1.9276	3.29686e-17	Glyma.02G211400	NA	NA	NA	AT1G12680.1	phosphoenolpyruvate carboxylase-related kinase 2
linolenic	2013	rs45800101	14	45800101	6.1596	-0.3407	0.0107	0.0805	4.1277	6.92891e-07	Glyma.14G193400	NA	NA	NA	AT2G38170.3	cation exchanger 1
oleic	2015	rs648720	3	648720	7.6201	-0.2134	7.1791	0.5916	9.1938	2.39969e-08	Glyma.03G007100	NA	NA	NA	AT5G17720.1	alpha/beta-Hydrolases superfamily protein
oleic	2013	rs29444287	6	29444284	11.3563	0.6817	-2.6186	0.5792	6.4967	4.40637e-12	Glyma.06G223300	NA	NA	NA	AT4G30860.1	SET domain group 4
linoleic	2013	rs48109369	14	48109369	5.1759	-0.0676	2.6512	0.1835	2.3495	6.67297e-06	Glyma.14G215800	NA	NA	NA	AT1G18210.1	Calcium-binding EF-hand family protein
oleic	2015	rs23631249	17	23631249	6.5389	0.7157		0.4463	6.9356	4.07845e-08	Glyma.17G186600	NA	NA	NA	AT1G07930.1	GTP binding Elongation factor Tu family protein
oleic	2014	rs42357728	19	42357728	9.792	0.782	2.2216	0.2343	3.4792	1.61566e-10	Glyma.19G162800	NA	NA	NA	AT2G31320.1	poly(ADP-ribose) polymerase 2
linoleic	2014	rs14587513	2	14587513	5.7956	0.4707		0.2213	5.7073	2.38996e-07	Glyma.02G141700	NA	NA	NA	AT2G30570.1	photosystem II reaction center W
linolenic	2013	rs45800101	14	45800101	6.1596	-0.3407	0.0107	0.0805	4.1277	6.92891e-07	Glyma.14G193300	NA	NA	NA	AT2G29940.1	pleiotropic drug resistance 3
linoleic	2013	rs48166843	4	48166843	11.7827	-0.6823	0.4433	0.1731	2.2172	1.65093e-12	Glyma.04G209000	NA	NA	NA	AT5G63840.1	Glycosyl hydrolases family 31 protein
linoleic	2013	rs11516441	9	11516441	15.2724	-0.7954		0.3708	4.7489	5.01873e-17	Glyma.09G087900	NA	NA	NA	AT2G39260.1	binding;RNA binding
linolenic	2015	rs6099191	2	6099191	8.3925	0.1355	2.4871	0.0644	5.4121	4.0531e-09	Glyma.02G069000	NA	NA	NA	AT3G02070.1	Cysteine proteinases superfamily protein
oleic	2013	rs14903097	6	14903097	6.2296	-0.3872	-1.7786	0.1415	1.5873	5.89686e-07	Glyma.06G176300	NA	NA	NA	AT1G67960.1	0
linolenic	2013	rs41437124	17	41437124	4.8222	0.0641	2.1025	0.0808	4.1434	1.50652e-05	Glyma.17G259300	NA	NA	NA	AT4G35940.2	0
linolenic	2014	rs41268049	17	41268049	5.7338	0.0963	-1.0155	0.0648	5.4071	1.84661e-06	Glyma.17G259300	NA	NA	NA	AT4G35940.2	0
linoleic	2015	rs25887810	1	25887810	17.0835	1.036		0.2617	6.2938	7.34212e-19	Glyma.01G086700	1.76836	1.40069	NA	AT1G25550.1	myb-like transcription factor family protein
linolenic	2015	rs2599191	14	2599191	10.6087	0.3342	-0.061	0.0926	7.7838	2.46447e-11	Glyma.14G036100	NA	NA	NA	AT5G12220.1	las1-like family protein
linolenic	2015	rs39609078	12	39609078	6.6592	-0.2574		0.0511	4.294	3.06521e-08	Glyma.12G237300	NA	NA	NA	AT2G41900.1	CCCH-type zinc finger protein with ARM repeat domain
linolenic	2014	rs42280985	4	42280985	7.7554	0.0281	1.4316	0.0833	6.9473	1.75759e-08	Glyma.04G169200	NA	NA	NA	AT5G62440.1	Protein of unknown function (DUF3223)
oleic	2014	rs42357728	19	42357728	9.792	0.782	2.2216	0.2343	3.4792	1.61566e-10	Glyma.19G162900	NA	NA	NA	AT2G42430.1	lateral organ boundaries-domain 16
linoleic	2014	rs14587513	2	14587513	5.7956	0.4707		0.2213	5.7073	2.38996e-07	Glyma.02G141100	NA	NA	NA	AT3G49100.1	Signal recognition particle, SRP9/SRP14 subunit
linoleic	2014	rs17451809	6	17451809	3.4274	-0.3565		0.1227	3.1629	7.10275e-05	Glyma.06G195200	NA	NA	NA	AT1G18730.1	NDH dependent flow 6
oleic	2014	rs21488603	16	21488603	7.0656	-0.5748	1.8036	0.3533	5.2459	8.60293e-08	Glyma.16G105700	NA	NA	NA	NA	NA
linoleic	2014	rs17451809	6	17451809	3.4274	-0.3565		0.1227	3.1629	7.10275e-05	Glyma.06G195000	-1.35973	NA	NA	AT2G03090.1	expansin A15
oleic	2015	rs1225280	12	1225280	4.4057	-0.5786	-0.7282	0.3164	4.9175	3.93074e-05	Glyma.12G015800	NA	NA	NA	AT5G27220.1	Frigida-like protein
linoleic	2013	rs6755025	15	6755025	5.5954	-0.4358	-0.9777	0.1686	2.1593	2.53961e-06	Glyma.15G087300	NA	NA	NA	AT4G18910.1	NOD26-like intrinsic protein 1;2
linoleic	2013	rs48109369	14	48109369	5.1759	-0.0676	2.6512	0.1835	2.3495	6.67297e-06	Glyma.14G215700	NA	NA	NA	AT1G23170.2	Protein of unknown function DUF2359, transmembrane
linolenic	2014	rs39098643	17	39098643	6.3091	-0.2765	-0.1456	0.0619	5.1638	4.91032e-07	Glyma.17G235600	NA	NA	NA	AT3G01400.1	ARM repeat superfamily protein
oleic	2015	rs37263037	17	37263037	7.3776	0.7432	-1.4203	0.2808	4.3644	4.19464e-08	Glyma.17G220700	NA	NA	NA	AT2G24640.1	ubiquitin-specific protease 19
oleic	2013	rs2762447	9	2762447	13.1785	-0.1703	-3.0155	0.7015	7.8684	6.63737e-14	Glyma.09G033200	NA	NA	NA	AT1G47980.1	0
linoleic	2013	rs34135970	12	34135970	11.0671	-0.3604	2.8222	0.4239	5.4288	8.57675e-12	Glyma.12G180700	NA	NA	NA	AT5G22760.1	PHD finger family protein
oleic	2015	rs1225280	12	1225280	4.4057	-0.5786	-0.7282	0.3164	4.9175	3.93074e-05	Glyma.12G018000	NA	NA	NA	AT5G03415.1	Transcription factor DP
linolenic	2015	rs39609078	12	39609078	6.6592	-0.2574		0.0511	4.294	3.06521e-08	Glyma.12G236800	NA	NA	NA	AT5G12840.2	nuclear factor Y, subunit A1
oleic	2015	rs23631249	17	23631249	6.5389	0.7157		0.4463	6.9356	4.07845e-08	Glyma.17G186500	NA	NA	NA	AT3G55510.1	Noc2p family
linoleic	2014	rs14587513	2	14587513	5.7956	0.4707		0.2213	5.7073	2.38996e-07	Glyma.02G141500	NA	NA	NA	AT2G30580.1	DREB2A-interacting protein 2
oleic	2014	rs9480030	4	9480030	23.2922	1.3718		0.7363	10.9342	3.90357e-25	Glyma.04G103200	NA	NA	NA	AT4G39720.1	VQ motif-containing protein
linoleic	2014	rs14587513	2	14587513	5.7956	0.4707		0.2213	5.7073	2.38996e-07	Glyma.02G141000	NA	NA	NA	AT2G30590.1	WRKY DNA-binding protein 21
linolenic	2015	rs39609078	12	39609078	6.6592	-0.2574		0.0511	4.294	3.06521e-08	Glyma.12G236900	NA	NA	NA	AT4G15030.1	0
linolenic	2013	rs4718078	17	4718078	22.5375	-0.7387		0.1541	7.8973	2.2548e-24	Glyma.17G062000	NA	NA	NA	AT5G57360.1	Galactose oxidase/kelch repeat superfamily protein
linolenic	2013	rs7344385	2	7344385	9.6879	0.4375		0.1326	6.7986	2.4011e-11	Glyma.02G084900	NA	NA	NA	AT2G01680.1	Ankyrin repeat family protein
oleic	2014	rs7608184	11	7608184	7.7465	-0.6923	2.375	0.3339	4.9583	1.79381e-08	Glyma.11G100400	NA	NA	NA	AT5G23150.1	Tudor/PWWP/MBT domain-containing protein
linoleic	2014	rs14587513	2	14587513	5.7956	0.4707		0.2213	5.7073	2.38996e-07	Glyma.02G140800	NA	NA	NA	NA	NA
linoleic	2013	rs4876597	19	4876597	7.7483	0.2185	1.8557	0.1783	2.2836	1.78661e-08	Glyma.19G036100	-1.05823	NA	NA	AT1G22340.1	UDP-glucosyl transferase 85A7
linoleic	2014	rs39216169	17	39216169	5.2293	-0.4455		0.1206	3.1097	9.2362e-07	Glyma.17G237500	NA	NA	NA	AT5G43070.1	WPP domain protein 1
oleic	2015	rs14131618	2	14131618	9.2012	0.6171	5.8284	0.3697	5.745	6.29677e-10	Glyma.02G137400	NA	NA	NA	AT1G05710.1	basic helix-loop-helix (bHLH) DNA-binding superfamily protein
linolenic	2013	rs4718078	17	4718078	22.5375	-0.7387		0.1541	7.8973	2.2548e-24	Glyma.17G061200	NA	NA	NA	AT4G30160.1	villin 4
linoleic	2015	rs14234658	18	14234658	6.5079	-0.1833	-3.4485	0.2892	6.9556	3.10699e-07	Glyma.18G116300	NA	NA	NA	AT2G43020.1	polyamine oxidase 2
oleic	2015	rs648720	3	648720	7.6201	-0.2134	7.1791	0.5916	9.1938	2.39969e-08	Glyma.03G007200	NA	NA	NA	AT5G17790.1	zinc finger (Ran-binding) family protein
linoleic	2014	rs14264702	7	14264702	14.8137	-0.7987		0.2046	5.2761	1.46458e-16	Glyma.07G122400	NA	NA	NA	NA	NA
linoleic	2013	rs39587481	2	39587481	16.4825	-0.8346	-0.7709	0.1505	1.9276	3.29686e-17	Glyma.02G210400	NA	NA	NA	AT1G72220.1	RING/U-box superfamily protein
linoleic	2014	rs39216169	17	39216169	5.2293	-0.4455		0.1206	3.1097	9.2362e-07	Glyma.17G237800	NA	NA	NA	AT4G24210.1	F-box family protein
linoleic	2013	rs46493899	10	46493899	7.0552	0.4651	-1.8539	0.2542	3.2554	8.81108e-08	Glyma.10G236100	1.34014	1.33094	NA	AT5G41140.2	Myosin heavy chain-related protein
linolenic	2013	rs7344385	2	7344385	9.6879	0.4375		0.1326	6.7986	2.4011e-11	Glyma.02G085100	NA	NA	NA	AT1G24880.1	UDP-3-O-acyl N-acetylglycosamine deacetylase family protein
linolenic	2014	rs5443771	16	5443771	5.0722	-0.2387	0.305	0.0566	4.7208	8.47159e-06	Glyma.16G055000	NA	NA	NA	AT3G27030.1	0
oleic	2015	rs1225280	12	1225280	4.4057	-0.5786	-0.7282	0.3164	4.9175	3.93074e-05	Glyma.12G017100	NA	NA	NA	AT5G28010.1	Polyketide cyclase/dehydrase and lipid transport superfamily protein
linoleic	2013	rs32005810	16	32005810	4.4316	0.3919	-0.6619	0.1409	1.8038	3.70328e-05	Glyma.16G160800	NA	NA	NA	AT1G71770.1	poly(A)-binding protein 5
oleic	2013	rs6124789	4	6124789	19.0445	-1.2187	-0.4325	0.3072	3.4465	9.04079e-20	Glyma.04G074100	NA	NA	NA	AT4G31130.1	Protein of unknown function (DUF1218)
oleic	2014	rs86980	14	86980	6.9575	0.6717		0.3551	5.2732	1.51081e-08	Glyma.14G001400	NA	NA	NA	AT4G02350.1	exocyst complex component sec15B
oleic	2014	rs7608184	11	7608184	7.7465	-0.6923	2.375	0.3339	4.9583	1.79381e-08	Glyma.11G101600	NA	NA	NA	AT3G19740.1	P-loop containing nucleoside triphosphate hydrolases superfamily protein
oleic	2015	rs648720	3	648720	7.6201	-0.2134	7.1791	0.5916	9.1938	2.39969e-08	Glyma.03G006500	NA	NA	NA	AT1G10310.1	NAD(P)-binding Rossmann-fold superfamily protein
oleic	2015	rs37263037	17	37263037	7.3776	0.7432	-1.4203	0.2808	4.3644	4.19464e-08	Glyma.17G220800	NA	NA	NA	AT5G10720.1	histidine kinase 5
linolenic	2013	rs4718078	17	4718078	22.5375	-0.7387		0.1541	7.8973	2.2548e-24	Glyma.17G060600	NA	NA	NA	AT4G30130.1	Protein of unknown function (DUF630 and DUF632)
oleic	2013	rs15583833	11	15583833	6.67	0.6402		0.2781	3.12	2.98772e-08	Glyma.11G164200	-6.94251	-3.54432	NA	AT5G37060.1	cation/H+ exchanger 24
oleic	2013	rs14903097	6	14903097	6.2296	-0.3872	-1.7786	0.1415	1.5873	5.89686e-07	Glyma.06G175400	NA	NA	NA	AT4G24770.1	31-kDa RNA binding protein
oleic	2014	rs7608184	11	7608184	7.7465	-0.6923	2.375	0.3339	4.9583	1.79381e-08	Glyma.11G099200	NA	NA	NA	AT3G28700.1	Protein of unknown function (DUF185)
linoleic	2013	rs6755025	15	6755025	5.5954	-0.4358	-0.9777	0.1686	2.1593	2.53961e-06	Glyma.15G088500	NA	NA	NA	AT4G18950.1	Integrin-linked protein kinase family
linoleic	2014	rs39216169	17	39216169	5.2293	-0.4455		0.1206	3.1097	9.2362e-07	Glyma.17G236800	NA	NA	NA	AT5G67360.1	Subtilase family protein
oleic	2014	rs7608184	11	7608184	7.7465	-0.6923	2.375	0.3339	4.9583	1.79381e-08	Glyma.11G101500	NA	NA	NA	AT3G18610.1	nucleolin like 2
linolenic	2015	rs2599191	14	2599191	10.6087	0.3342	-0.061	0.0926	7.7838	2.46447e-11	Glyma.14G036000	NA	NA	NA	AT5G12200.1	pyrimidine 2
linolenic	2013	rs4718078	17	4718078	22.5375	-0.7387		0.1541	7.8973	2.2548e-24	Glyma.17G062400	NA	NA	NA	AT5G57370.1	0
linolenic	2013	rs15602593	4	15602593	18.6548	0.6426	-0.796	0.1363	6.9864	2.21782e-19	Glyma.04G122400	NA	NA	NA	AT2G32910.1	DCD (Development and Cell Death) domain protein
oleic	2014	rs13246407	8	13246407	12.5087	-0.7868	4.8697	0.4544	6.7483	3.10315e-13	Glyma.08G168200	NA	NA	NA	AT1G31340.1	related to ubiquitin 1
linoleic	2014	rs13246407	8	13246407	4.8934	0.2786	-3.1366	0.1393	3.592	1.27872e-05	Glyma.08G168200	NA	NA	NA	AT1G31340.1	related to ubiquitin 1
oleic	2015	rs23631249	17	23631249	6.5389	0.7157		0.4463	6.9356	4.07845e-08	Glyma.17G186100	NA	NA	NA	ATMG00650.1	NADH dehydrogenase subunit 4L
linolenic	2015	rs5660143	3	5660143	9.24	0.1181	2.2335	0.0812	6.8186	5.75879e-10	Glyma.03G044100	-1.24982	NA	NA	AT1G79630.2	Protein phosphatase 2C family protein
oleic	2013	rs15583833	11	15583833	6.67	0.6402		0.2781	3.12	2.98772e-08	Glyma.11G164400	NA	NA	NA	AT1G07020.1	0
linoleic	2014	rs14587513	2	14587513	5.7956	0.4707		0.2213	5.7073	2.38996e-07	Glyma.02G140700	NA	NA	NA	NA	NA
oleic	2013	rs15583833	11	15583833	6.67	0.6402		0.2781	3.12	2.98772e-08	Glyma.11G164300	NA	NA	NA	AT2G30170.1	Protein phosphatase 2C family protein
linoleic	2014	rs39216169	17	39216169	5.2293	-0.4455		0.1206	3.1097	9.2362e-07	Glyma.17G237000	NA	NA	NA	AT3G19540.1	Protein of unknown function (DUF620)
oleic	2014	rs86980	14	86980	6.9575	0.6717		0.3551	5.2732	1.51081e-08	Glyma.14G001000	NA	NA	NA	AT2G17265.1	homoserine kinase
linoleic	2013	rs48166843	4	48166843	11.7827	-0.6823	0.4433	0.1731	2.2172	1.65093e-12	Glyma.04G210200	NA	NA	NA	AT5G09260.1	vacuolar protein sorting-associated protein 20.2
linoleic	2013	rs6755025	15	6755025	5.5954	-0.4358	-0.9777	0.1686	2.1593	2.53961e-06	Glyma.15G088900	2.01097	1.94672	1.58372	AT1G29670.1	GDSL-like Lipase/Acylhydrolase superfamily protein
linoleic	2013	rs6755025	15	6755025	5.5954	-0.4358	-0.9777	0.1686	2.1593	2.53961e-06	Glyma.15G087400	NA	NA	NA	AT1G29760.1	Putative adipose-regulatory protein (Seipin)
oleic	2013	rs2762447	9	2762447	13.1785	-0.1703	-3.0155	0.7015	7.8684	6.63737e-14	Glyma.09G033800	NA	NA	NA	AT3G17120.1	0
linolenic	2015	rs5660143	3	5660143	9.24	0.1181	2.2335	0.0812	6.8186	5.75879e-10	Glyma.03G044500	NA	NA	NA	AT5G49040.1	Disease resistance-responsive (dirigent-like protein) family protein
linolenic	2013	rs45800101	14	45800101	6.1596	-0.3407	0.0107	0.0805	4.1277	6.92891e-07	Glyma.14G193500	NA	NA	NA	AT5G58730.1	pfkB-like carbohydrate kinase family protein
linolenic	2013	rs4718078	17	4718078	22.5375	-0.7387		0.1541	7.8973	2.2548e-24	Glyma.17G061500	1.56974	NA	NA	AT5G57340.1	0
oleic	2013	rs6124789	4	6124789	19.0445	-1.2187	-0.4325	0.3072	3.4465	9.04079e-20	Glyma.04G072700	NA	NA	NA	AT3G24350.1	syntaxin of plants 32
oleic	2013	rs545718	7	545702	28.935	1.6067	1.2421	0.835	9.3665	1.16422e-29	Glyma.07G008000	NA	NA	NA	AT4G08520.1	SNARE-like superfamily protein
linoleic	2013	rs38142875	9	38142875	12.9252	0.5404	-4.2279	0.3116	3.9907	1.18918e-13	Glyma.09G158700	NA	NA	NA	NA	NA
linolenic	2013	rs15602593	4	15602593	18.6548	0.6426	-0.796	0.1363	6.9864	2.21782e-19	Glyma.04G122300	NA	NA	NA	NA	NA
oleic	2015	rs16802809	13	16802809	8.6451	-0.8342		0.3044	4.7309	2.79806e-10	Glyma.13G067800	NA	NA	NA	AT5G15020.2	SIN3-like 2
linoleic	2015	rs16802809	13	16802809	7.4318	0.6413		0.1799	4.3266	4.9128e-09	Glyma.13G067800	NA	NA	NA	AT5G15020.2	SIN3-like 2
linoleic	2015	rs25691662	13	25691662	8.7601	-0.2741	-6.2071	0.394	9.476	1.7387e-09	Glyma.13G144200	NA	NA	NA	AT3G24080.1	KRR1 family protein
oleic	2015	rs14131618	2	14131618	9.2012	0.6171	5.8284	0.3697	5.745	6.29677e-10	Glyma.02G137200	NA	NA	NA	AT1G73180.1	Eukaryotic translation initiation factor eIF2A family protein
oleic	2015	rs14131618	2	14131618	9.2012	0.6171	5.8284	0.3697	5.745	6.29677e-10	Glyma.02G136900	NA	NA	NA	AT2G23530.1	Zinc-finger domain of monoamine-oxidase A repressor R1
linoleic	2013	rs32005810	16	32005810	4.4316	0.3919	-0.6619	0.1409	1.8038	3.70328e-05	Glyma.16G161700	NA	-1.19368	NA	AT4G12560.1	F-box and associated interaction domains-containing protein
oleic	2015	rs1225280	12	1225280	4.4057	-0.5786	-0.7282	0.3164	4.9175	3.93074e-05	Glyma.12G016000	NA	NA	NA	AT3G23255.1	0
linolenic	2015	rs2599191	14	2599191	10.6087	0.3342	-0.061	0.0926	7.7838	2.46447e-11	Glyma.14G035400	NA	NA	NA	AT5G19390.1	Rho GTPase activation protein (RhoGAP) with PH domain
linoleic	2014	rs14587513	2	14587513	5.7956	0.4707		0.2213	5.7073	2.38996e-07	Glyma.02G141600	NA	NA	NA	AT1G06780.1	galacturonosyltransferase 6
linoleic	2013	rs46493899	10	46493899	7.0552	0.4651	-1.8539	0.2542	3.2554	8.81108e-08	Glyma.10G236700	NA	NA	NA	AT4G25550.1	Cleavage/polyadenylation specificity factor, 25kDa subunit
oleic	2013	rs2762447	9	2762447	13.1785	-0.1703	-3.0155	0.7015	7.8684	6.63737e-14	Glyma.09G033700	NA	NA	NA	AT3G17130.1	Plant invertase/pectin methylesterase inhibitor superfamily protein
oleic	2014	rs7608184	11	7608184	7.7465	-0.6923	2.375	0.3339	4.9583	1.79381e-08	Glyma.11G099500	NA	NA	NA	AT1G76200.1	0
linolenic	2013	rs7344385	2	7344385	9.6879	0.4375		0.1326	6.7986	2.4011e-11	Glyma.02G083800	NA	NA	NA	AT1G21320.2	nucleotide binding;nucleic acid binding
linoleic	2014	rs6481810	3	6481810	17.0283	0.8582	2.0524	0.3599	9.2818	9.38344e-18	Glyma.03G050100	NA	NA	NA	AT5G01600.1	ferretin 1
linolenic	2014	rs42280985	4	42280985	7.7554	0.0281	1.4316	0.0833	6.9473	1.75759e-08	Glyma.04G169300	NA	NA	NA	AT1G14260.1	RING/FYVE/PHD zinc finger superfamily protein
linolenic	2014	rs41268049	17	41268049	5.7338	0.0963	-1.0155	0.0648	5.4071	1.84661e-06	Glyma.17G257900	NA	NA	NA	AT1G47830.1	SNARE-like superfamily protein
linoleic	2014	rs4953186	2	4953186	20.7652	-1.0071	0.6581	0.2353	6.0683	1.72007e-21	Glyma.02G055300	NA	NA	NA	AT2G18280.1	tubby like protein 2
oleic	2015	rs1225280	12	1225280	4.4057	-0.5786	-0.7282	0.3164	4.9175	3.93074e-05	Glyma.12G018600	NA	NA	NA	AT5G17060.1	ADP-ribosylation factor B1B
oleic	2015	rs648720	3	648720	7.6201	-0.2134	7.1791	0.5916	9.1938	2.39969e-08	Glyma.03G006300	NA	NA	NA	AT1G08700.1	Presenilin-1
linoleic	2013	rs6755025	15	6755025	5.5954	-0.4358	-0.9777	0.1686	2.1593	2.53961e-06	Glyma.15G088400	NA	NA	NA	AT2G34930.1	disease resistance family protein / LRR family protein
linoleic	2014	rs6481810	3	6481810	17.0283	0.8582	2.0524	0.3599	9.2818	9.38344e-18	Glyma.03G049600	NA	NA	NA	AT5G01620.1	TRICHOME BIREFRINGENCE-LIKE 35
oleic	2015	rs14131618	2	14131618	9.2012	0.6171	5.8284	0.3697	5.745	6.29677e-10	Glyma.02G137000	NA	NA	NA	AT3G52050.3	5\'-3\' exonuclease family protein
oleic	2015	rs1225280	12	1225280	4.4057	-0.5786	-0.7282	0.3164	4.9175	3.93074e-05	Glyma.12G017800	NA	NA	NA	AT3G03070.1	NADH-ubiquinone oxidoreductase-related
linoleic	2013	rs9070866	18	9070866	6.1475	0.2788	-3.3678	0.1796	2.3004	7.12401e-07	Glyma.18G091500	NA	NA	NA	AT5G19440.1	NAD(P)-binding Rossmann-fold superfamily protein
oleic	2013	rs545714	7	545702	28.935	1.6067	1.2421	0.835	9.3665	1.16422e-29	Glyma.07G007600	NA	NA	NA	AT1G72710.1	casein kinase 1-like protein 2
linolenic	2014	rs39098643	17	39098643	6.3091	-0.2765	-0.1456	0.0619	5.1638	4.91032e-07	Glyma.17G234700	-1.4758	-1.18701	NA	AT1G10200.1	GATA type zinc finger transcription factor family protein
linoleic	2013	rs9070866	18	9070866	6.1475	0.2788	-3.3678	0.1796	2.3004	7.12401e-07	Glyma.18G091300	NA	NA	NA	AT5G19440.1	NAD(P)-binding Rossmann-fold superfamily protein
oleic	2013	rs545709	7	545702	28.935	1.6067	1.2421	0.835	9.3665	1.16422e-29	Glyma.07G007200	NA	NA	NA	AT1G72740.2	Homeodomain-like/winged-helix DNA-binding family protein
oleic	2015	rs16802809	13	16802809	8.6451	-0.8342		0.3044	4.7309	2.79806e-10	Glyma.13G067500	NA	NA	NA	AT3G63240.1	DNAse I-like superfamily protein
linoleic	2015	rs16802809	13	16802809	7.4318	0.6413		0.1799	4.3266	4.9128e-09	Glyma.13G067500	NA	NA	NA	AT3G63240.1	DNAse I-like superfamily protein
oleic	2014	rs86980	14	86980	6.9575	0.6717		0.3551	5.2732	1.51081e-08	Glyma.14G000600	NA	NA	NA	AT4G35335.1	Nucleotide-sugar transporter family protein
linoleic	2014	rs24966112	4	24966112	18.8368	1.0024	-0.0785	0.2022	5.2133	1.45843e-19	Glyma.04G142500	NA	NA	NA	AT5G13790.1	AGAMOUS-like 15
linolenic	2015	rs35024325	17	35024325	12.7659	0.3748	-0.1764	0.0331	2.7797	1.71612e-13	Glyma.17G211700	NA	NA	NA	AT4G32250.1	Protein kinase superfamily protein
linoleic	2013	rs38142875	9	38142875	12.9252	0.5404	-4.2279	0.3116	3.9907	1.18918e-13	Glyma.09G158100	NA	NA	NA	AT3G55620.1	Translation initiation factor IF6
linoleic	2014	rs17451809	6	17451809	3.4274	-0.3565		0.1227	3.1629	7.10275e-05	Glyma.06G194800	NA	NA	NA	AT3G47500.1	cycling DOF factor 3
linoleic	2013	rs38142875	9	38142875	12.9252	0.5404	-4.2279	0.3116	3.9907	1.18918e-13	Glyma.09G158200	NA	NA	NA	AT5G26360.1	TCP-1/cpn60 chaperonin family protein
oleic	2015	rs1225280	12	1225280	4.4057	-0.5786	-0.7282	0.3164	4.9175	3.93074e-05	Glyma.12G016700	NA	NA	NA	AT1G65000.1	0
linoleic	2015	rs14234658	18	14234658	6.5079	-0.1833	-3.4485	0.2892	6.9556	3.10699e-07	Glyma.18G116500	NA	NA	NA	AT5G41860.1	0
oleic	2014	rs4633292	9	4633292	6.2582	0.6345	0.601	0.3642	5.4085	5.52147e-07	Glyma.09G052100	NA	NA	NA	AT4G15000.1	Ribosomal L27e protein family
linolenic	2014	rs4633296	9	4633296	10.723	-0.3571	0.8287	0.1199	10.004	1.8941e-11	Glyma.09G052100	NA	NA	NA	AT4G15000.1	Ribosomal L27e protein family
linoleic	2013	rs4602961	9	4602961	12.3859	0.6941	-1.0783	0.4456	5.7062	4.11702e-13	Glyma.09G052100	NA	NA	NA	AT4G15000.1	Ribosomal L27e protein family
oleic	2014	rs4633292	9	4633292	6.2582	0.6345	0.601	0.3642	5.4085	5.52147e-07	Glyma.09G052200	NA	NA	NA	AT5G42400.1	SET domain protein 25
linolenic	2014	rs4633296	9	4633296	10.723	-0.3571	0.8287	0.1199	10.004	1.8941e-11	Glyma.09G052200	NA	NA	NA	AT5G42400.1	SET domain protein 25
linoleic	2013	rs4602961	9	4602961	12.3859	0.6941	-1.0783	0.4456	5.7062	4.11702e-13	Glyma.09G052200	NA	NA	NA	AT5G42400.1	SET domain protein 25
oleic	2013	rs25094203	2	25094202	25.9218	-1.5262	-0.5381	0.3455	3.8754	1.1998e-26	Glyma.02G166100	NA	NA	NA	AT3G56720.1	0
linoleic	2015	rs25691662	13	25691662	8.7601	-0.2741	-6.2071	0.394	9.476	1.7387e-09	Glyma.13G144300	NA	NA	NA	AT5G03330.1	Cysteine proteinases superfamily protein
oleic	2015	rs16802809	13	16802809	8.6451	-0.8342		0.3044	4.7309	2.79806e-10	Glyma.13G068400	NA	NA	NA	AT5G43150.1	0
linoleic	2015	rs16802809	13	16802809	7.4318	0.6413		0.1799	4.3266	4.9128e-09	Glyma.13G068400	NA	NA	NA	AT5G43150.1	0
linoleic	2015	rs36974795	12	36974795	7.5234	0.461	-2.0947	0.3262	7.845	2.99817e-08	Glyma.12G211000	NA	NA	NA	AT3G58640.1	Mitogen activated protein kinase kinase kinase-related
linoleic	2013	rs28569907	3	28569907	24.1401	-1.0949	-0.0575	0.2626	3.363	7.25819e-25	Glyma.03G097900	NA	NA	NA	AT5G64050.1	glutamate tRNA synthetase
oleic	2014	rs86980	14	86980	6.9575	0.6717		0.3551	5.2732	1.51081e-08	Glyma.14G001500	NA	NA	NA	AT4G38350.1	Patched family protein
linolenic	2013	rs4718078	17	4718078	22.5375	-0.7387		0.1541	7.8973	2.2548e-24	Glyma.17G062100	NA	NA	NA	AT2G18910.1	hydroxyproline-rich glycoprotein family protein
linolenic	2013	rs4718078	17	4718078	22.5375	-0.7387		0.1541	7.8973	2.2548e-24	Glyma.17G060700	NA	NA	NA	AT2G19080.1	metaxin-related
linoleic	2013	rs46493899	10	46493899	7.0552	0.4651	-1.8539	0.2542	3.2554	8.81108e-08	Glyma.10G235200	NA	NA	NA	AT5G52380.1	VASCULAR-RELATED NAC-DOMAIN 6
linoleic	2014	rs4953186	2	4953186	20.7652	-1.0071	0.6581	0.2353	6.0683	1.72007e-21	Glyma.02G054000	NA	NA	NA	NA	NA
linoleic	2013	rs6755025	15	6755025	5.5954	-0.4358	-0.9777	0.1686	2.1593	2.53961e-06	Glyma.15G088200	NA	-2.50441	-1.72804	AT1G69850.1	nitrate transporter 1:2
linoleic	2015	rs25691662	13	25691662	8.7601	-0.2741	-6.2071	0.394	9.476	1.7387e-09	Glyma.13G144000	NA	NA	NA	AT2G36990.1	RNApolymerase sigma-subunit F
linoleic	2014	rs9446804	15	9446804	6.7237	-0.1216	-2.2309	0.215	5.5437	1.8903e-07	Glyma.15G120100	NA	NA	NA	AT5G47680.1	0
linoleic	2014	rs14264702	7	14264702	14.8137	-0.7987		0.2046	5.2761	1.46458e-16	Glyma.07G122000	NA	NA	NA	AT2G44530.1	Phosphoribosyltransferase family protein
oleic	2014	rs37372282	7	37372282	6.5019	-0.6474		0.2661	3.9509	4.453e-08	Glyma.07G205100	NA	NA	NA	AT4G18570.1	Tetratricopeptide repeat (TPR)-like superfamily protein
linolenic	2014	rs5443771	16	5443771	5.0722	-0.2387	0.305	0.0566	4.7208	8.47159e-06	Glyma.16G055700	NA	NA	NA	AT3G56320.1	PAP/OAS1 substrate-binding domain superfamily
linolenic	2015	rs38597109	8	38597109	18.994	-0.4716		0.0706	5.9336	8.56916e-21	Glyma.08G281400	NA	NA	NA	AT2G22475.1	GRAM domain family protein
linoleic	2013	rs28569907	3	28569907	24.1401	-1.0949	-0.0575	0.2626	3.363	7.25819e-25	Glyma.03G097600	NA	NA	NA	AT5G16990.1	Zinc-binding dehydrogenase family protein
linoleic	2014	rs4953186	2	4953186	20.7652	-1.0071	0.6581	0.2353	6.0683	1.72007e-21	Glyma.02G055400	NA	NA	NA	AT2G18290.1	anaphase promoting complex 10
linoleic	2013	rs32005810	16	32005810	4.4316	0.3919	-0.6619	0.1409	1.8038	3.70328e-05	Glyma.16G160900	NA	NA	NA	AT4G09730.1	RH39
linolenic	2013	rs45800101	14	45800101	6.1596	-0.3407	0.0107	0.0805	4.1277	6.92891e-07	Glyma.14G193200	1.25224	1.08307	NA	AT5G58760.1	damaged DNA binding 2
oleic	2014	rs7608184	11	7608184	7.7465	-0.6923	2.375	0.3339	4.9583	1.79381e-08	Glyma.11G100600	2.51298	1.93717	1.15839	AT5G23130.1	Peptidoglycan-binding LysM domain-containing protein
linoleic	2013	rs46493899	10	46493899	7.0552	0.4651	-1.8539	0.2542	3.2554	8.81108e-08	Glyma.10G236200	NA	NA	NA	AT4G25570.1	Cytochrome b561/ferric reductase transmembrane protein family
linoleic	2013	rs1501986	14	1501986	6.2265	0.4736		0.2025	2.5928	8.56943e-08	Glyma.14G021900	NA	NA	NA	AT1G50650.1	Stigma-specific Stig1 family protein
oleic	2013	rs545702	7	545702	28.935	1.6067	1.2421	0.835	9.3665	1.16422e-29	Glyma.07G006600	NA	NA	NA	AT1G04940.1	translocon at the inner envelope membrane of chloroplasts 20
linolenic	2015	rs2599191	14	2599191	10.6087	0.3342	-0.061	0.0926	7.7838	2.46447e-11	Glyma.14G034300	NA	NA	NA	AT4G03250.1	Homeodomain-like superfamily protein
linoleic	2013	rs48109369	14	48109369	5.1759	-0.0676	2.6512	0.1835	2.3495	6.67297e-06	Glyma.14G217200	NA	NA	NA	AT4G38900.2	Basic-leucine zipper (bZIP) transcription factor family protein
linoleic	2014	rs4953186	2	4953186	20.7652	-1.0071	0.6581	0.2353	6.0683	1.72007e-21	Glyma.02G054800	NA	NA	NA	AT2G36230.1	Aldolase-type TIM barrel family protein
linoleic	2014	rs6481810	3	6481810	17.0283	0.8582	2.0524	0.3599	9.2818	9.38344e-18	Glyma.03G050000	NA	NA	NA	AT3G08890.1	Protein of unknown function, DUF538
oleic	2013	rs2762447	9	2762447	13.1785	-0.1703	-3.0155	0.7015	7.8684	6.63737e-14	Glyma.09G033300	NA	NA	NA	NA	NA
linoleic	2014	rs37217687	12	37217687	3.6075	-0.2162	-2.3122	0.116	2.9922	0.000246951	Glyma.12G213600	NA	NA	NA	NA	NA
linoleic	2015	rs25691662	13	25691662	8.7601	-0.2741	-6.2071	0.394	9.476	1.7387e-09	Glyma.13G144100	NA	NA	NA	AT2G37000.1	TCP family transcription factor
linoleic	2013	rs39587481	2	39587481	16.4825	-0.8346	-0.7709	0.1505	1.9276	3.29686e-17	Glyma.02G211700	NA	NA	NA	AT5G01340.1	Mitochondrial substrate carrier family protein
linolenic	2013	rs41437124	17	41437124	4.8222	0.0641	2.1025	0.0808	4.1434	1.50652e-05	Glyma.17G260000	NA	NA	NA	AT4G35890.1	winged-helix DNA-binding transcription factor family protein
linolenic	2014	rs39098643	17	39098643	6.3091	-0.2765	-0.1456	0.0619	5.1638	4.91032e-07	Glyma.17G236600	NA	NA	NA	AT5G43130.2	TBP-associated factor 4
linoleic	2014	rs39216169	17	39216169	5.2293	-0.4455		0.1206	3.1097	9.2362e-07	Glyma.17G236600	NA	NA	NA	AT5G43130.2	TBP-associated factor 4
oleic	2013	rs2762447	9	2762447	13.1785	-0.1703	-3.0155	0.7015	7.8684	6.63737e-14	Glyma.09G032100	2.11025	2.40002	1.7194	AT5G49620.1	myb domain protein 78
linolenic	2013	rs4718078	17	4718078	22.5375	-0.7387		0.1541	7.8973	2.2548e-24	Glyma.17G061600	NA	NA	NA	AT5G57345.1	0
linoleic	2013	rs28569907	3	28569907	24.1401	-1.0949	-0.0575	0.2626	3.363	7.25819e-25	Glyma.03G097300	NA	NA	NA	AT4G12830.1	alpha/beta-Hydrolases superfamily protein
linolenic	2013	rs15602593	4	15602593	18.6548	0.6426	-0.796	0.1363	6.9864	2.21782e-19	Glyma.04G122200	NA	NA	NA	AT2G32910.1	DCD (Development and Cell Death) domain protein
linoleic	2013	rs48109369	14	48109369	5.1759	-0.0676	2.6512	0.1835	2.3495	6.67297e-06	Glyma.14G217100	NA	NA	NA	AT4G40030.2	Histone superfamily protein
oleic	2015	rs37263037	17	37263037	7.3776	0.7432	-1.4203	0.2808	4.3644	4.19464e-08	Glyma.17G220600	NA	NA	NA	AT4G33160.1	F-box family protein
oleic	2015	rs14131618	2	14131618	9.2012	0.6171	5.8284	0.3697	5.745	6.29677e-10	Glyma.02G136000	NA	NA	NA	AT3G19010.1	2-oxoglutarate (2OG) and Fe(II)-dependent oxygenase superfamily protein
linoleic	2013	rs48166843	4	48166843	11.7827	-0.6823	0.4433	0.1731	2.2172	1.65093e-12	Glyma.04G210000	NA	NA	NA	AT5G09230.7	sirtuin 2
linoleic	2013	rs38142875	9	38142875	12.9252	0.5404	-4.2279	0.3116	3.9907	1.18918e-13	Glyma.09G158600	NA	NA	NA	NA	NA
linoleic	2014	rs13246407	8	13246407	4.8934	0.2786	-3.1366	0.1393	3.592	1.27872e-05	Glyma.08G167300	NA	NA	NA	AT4G23180.1	cysteine-rich RLK (RECEPTOR-like protein kinase) 10
oleic	2015	rs1225280	12	1225280	4.4057	-0.5786	-0.7282	0.3164	4.9175	3.93074e-05	Glyma.12G018800	NA	NA	NA	AT5G17070.1	0
linolenic	2014	rs39098643	17	39098643	6.3091	-0.2765	-0.1456	0.0619	5.1638	4.91032e-07	Glyma.17G235300	NA	NA	NA	AT3G03990.1	alpha/beta-Hydrolases superfamily protein
linoleic	2015	rs25691662	13	25691662	8.7601	-0.2741	-6.2071	0.394	9.476	1.7387e-09	Glyma.13G143300	NA	NA	NA	AT3G09860.1	0
oleic	2013	rs19742379	8	19742379	11.1261	0.0051	7.5798	0.7217	8.0954	7.48627e-12	Glyma.08G234600	NA	NA	NA	AT1G54320.1	LEM3 (ligand-effect modulator 3) family protein / CDC50 family protein
oleic	2014	rs42357728	19	42357728	9.792	0.782	2.2216	0.2343	3.4792	1.61566e-10	Glyma.19G163500	NA	NA	NA	AT2G31260.1	autophagy 9 (APG9)
oleic	2013	rs19742388	8	19742379	11.1261	0.0051	7.5798	0.7217	8.0954	7.48627e-12	Glyma.08G235400	NA	NA	NA	AT1G73260.1	kunitz trypsin inhibitor 1
linoleic	2013	rs4602961	9	4602961	12.3859	0.6941	-1.0783	0.4456	5.7062	4.11702e-13	Glyma.09G052000	NA	NA	NA	AT5G44790.1	copper-exporting ATPase / responsive-to-antagonist 1 / copper-transporting ATPase (RAN1)
linoleic	2013	rs6755025	15	6755025	5.5954	-0.4358	-0.9777	0.1686	2.1593	2.53961e-06	Glyma.15G088100	NA	NA	NA	AT1G29690.1	MAC/Perforin domain-containing protein
oleic	2015	rs37263037	17	37263037	7.3776	0.7432	-1.4203	0.2808	4.3644	4.19464e-08	Glyma.17G220900	1.80967	NA	NA	AT4G31730.1	glutamine dumper 1
linolenic	2013	rs4718078	17	4718078	22.5375	-0.7387		0.1541	7.8973	2.2548e-24	Glyma.17G062200	NA	NA	NA	AT2G18900.1	Transducin/WD40 repeat-like superfamily protein
oleic	2014	rs9480030	4	9480030	23.2922	1.3718		0.7363	10.9342	3.90357e-25	Glyma.04G102300	NA	NA	NA	AT5G64970.1	Mitochondrial substrate carrier family protein
oleic	2013	rs2762447	9	2762447	13.1785	-0.1703	-3.0155	0.7015	7.8684	6.63737e-14	Glyma.09G032400	NA	NA	NA	NA	NA
oleic	2013	rs29716728	7	29716728	3.3208	0.4419	-0.0637	0.1744	1.9557	0.000477849	Glyma.07G171600	1.35376	1.15095	NA	AT3G19860.1	basic helix-loop-helix (bHLH) DNA-binding superfamily protein
linolenic	2013	rs5009451	3	5009451	7.391	-0.3755		0.0872	4.4683	5.41161e-09	Glyma.03G040400	1.25687	1.94123	1.41972	AT2G38540.1	lipid transfer protein 1
oleic	2015	rs19292381	13	19292381	9.5762	-0.4668	5.107	0.702	10.9084	2.65545e-10	Glyma.13G082900	NA	1.39088	1.24469	NA	NA
linoleic	2013	rs46493899	10	46493899	7.0552	0.4651	-1.8539	0.2542	3.2554	8.81108e-08	Glyma.10G236000	NA	NA	NA	AT5G52300.1	CAP160 protein
linolenic	2014	rs52833743	18	52833743	10.5037	-0.3572		0.0605	5.0439	3.53026e-12	Glyma.18G239300	NA	NA	NA	AT2G46170.1	Reticulon family protein
linoleic	2013	rs38142875	9	38142875	12.9252	0.5404	-4.2279	0.3116	3.9907	1.18918e-13	Glyma.09G158400	NA	NA	NA	AT2G38880.1	nuclear factor Y, subunit B1
linoleic	2013	rs48166843	4	48166843	11.7827	-0.6823	0.4433	0.1731	2.2172	1.65093e-12	Glyma.04G208500	NA	NA	NA	AT5G63810.1	beta-galactosidase 10
linoleic	2013	rs32005810	16	32005810	4.4316	0.3919	-0.6619	0.1409	1.8038	3.70328e-05	Glyma.16G159700	1.71	NA	NA	AT5G17680.1	disease resistance protein (TIR-NBS-LRR class), putative
linoleic	2013	rs38142875	9	38142875	12.9252	0.5404	-4.2279	0.3116	3.9907	1.18918e-13	Glyma.09G157400	NA	NA	NA	AT2G40240.1	Tetratricopeptide repeat (TPR)-like superfamily protein
linoleic	2013	rs46493899	10	46493899	7.0552	0.4651	-1.8539	0.2542	3.2554	8.81108e-08	Glyma.10G236400	NA	-1.28369	NA	AT3G61250.1	myb domain protein 17
linolenic	2014	rs42904836	4	42904836	9.138	0.3308	0.2654	0.0311	2.5905	7.28289e-10	Glyma.04G171300	NA	NA	NA	AT5G62500.1	end binding protein 1B
linoleic	2013	rs32005810	16	32005810	4.4316	0.3919	-0.6619	0.1409	1.8038	3.70328e-05	Glyma.16G160200	-1.66683	NA	NA	AT1G12700.1	ATP binding;nucleic acid binding;helicases
oleic	2013	rs32503987	6	32503987	17.0661	-1.11		0.5711	6.406	7.64599e-19	Glyma.06G225800	NA	NA	NA	AT2G24020.1	Uncharacterised BCR, YbaB family COG0718
oleic	2013	rs14903097	6	14903097	6.2296	-0.3872	-1.7786	0.1415	1.5873	5.89686e-07	Glyma.06G176600	NA	NA	NA	AT3G56320.1	PAP/OAS1 substrate-binding domain superfamily
linoleic	2013	rs34135970	12	34135970	11.0671	-0.3604	2.8222	0.4239	5.4288	8.57675e-12	Glyma.12G181500	NA	NA	NA	AT2G27830.1	0
linolenic	2015	rs2599191	14	2599191	10.6087	0.3342	-0.061	0.0926	7.7838	2.46447e-11	Glyma.14G035500	NA	NA	NA	AT5G11150.1	vesicle-associated membrane protein 713
oleic	2013	rs2762447	9	2762447	13.1785	-0.1703	-3.0155	0.7015	7.8684	6.63737e-14	Glyma.09G033900	NA	2.5025	1.8125	AT2G36110.1	Polynucleotidyl transferase, ribonuclease H-like superfamily protein
oleic	2015	rs16802809	13	16802809	8.6451	-0.8342		0.3044	4.7309	2.79806e-10	Glyma.13G069100	NA	NA	NA	AT2G04700.1	ferredoxin thioredoxin reductase catalytic beta chain family protein
linoleic	2015	rs16802809	13	16802809	7.4318	0.6413		0.1799	4.3266	4.9128e-09	Glyma.13G069100	NA	NA	NA	AT2G04700.1	ferredoxin thioredoxin reductase catalytic beta chain family protein
linolenic	2014	rs5443771	16	5443771	5.0722	-0.2387	0.305	0.0566	4.7208	8.47159e-06	Glyma.16G056100	NA	NA	NA	AT1G27930.1	Protein of unknown function (DUF579)
linoleic	2013	rs4876597	19	4876597	7.7483	0.2185	1.8557	0.1783	2.2836	1.78661e-08	Glyma.19G035800	NA	NA	NA	AT1G22340.1	UDP-glucosyl transferase 85A7
linolenic	2014	rs41268049	17	41268049	5.7338	0.0963	-1.0155	0.0648	5.4071	1.84661e-06	Glyma.17G258300	NA	NA	NA	AT1G75780.1	tubulin beta-1 chain
oleic	2013	rs2762447	9	2762447	13.1785	-0.1703	-3.0155	0.7015	7.8684	6.63737e-14	Glyma.09G033600	9.01123	5.16591	5.17991	NA	NA
oleic	2014	rs7608184	11	7608184	7.7465	-0.6923	2.375	0.3339	4.9583	1.79381e-08	Glyma.11G099300	NA	NA	NA	AT3G27830.1	ribosomal protein L12-A
linoleic	2014	rs14587513	2	14587513	5.7956	0.4707		0.2213	5.7073	2.38996e-07	Glyma.02G140200	NA	NA	NA	AT3G04610.1	RNA-binding KH domain-containing protein
linolenic	2013	rs41437124	17	41437124	4.8222	0.0641	2.1025	0.0808	4.1434	1.50652e-05	Glyma.17G260200	NA	3.89308	2.93748	AT1G20180.1	Protein of unknown function (DUF677)
linoleic	2014	rs9446804	15	9446804	6.7237	-0.1216	-2.2309	0.215	5.5437	1.8903e-07	Glyma.15G120300	NA	NA	NA	AT5G47690.2	binding
linoleic	2015	rs36974795	12	36974795	7.5234	0.461	-2.0947	0.3262	7.845	2.99817e-08	Glyma.12G210600	NA	NA	NA	AT2G42600.1	phosphoenolpyruvate carboxylase 2
oleic	2014	rs4633292	9	4633292	6.2582	0.6345	0.601	0.3642	5.4085	5.52147e-07	Glyma.09G052900	NA	NA	NA	AT3G23230.1	Integrase-type DNA-binding superfamily protein
linolenic	2014	rs4633296	9	4633296	10.723	-0.3571	0.8287	0.1199	10.004	1.8941e-11	Glyma.09G052900	NA	NA	NA	AT3G23230.1	Integrase-type DNA-binding superfamily protein
linoleic	2013	rs4602961	9	4602961	12.3859	0.6941	-1.0783	0.4456	5.7062	4.11702e-13	Glyma.09G052900	NA	NA	NA	AT3G23230.1	Integrase-type DNA-binding superfamily protein
oleic	2015	rs14131618	2	14131618	9.2012	0.6171	5.8284	0.3697	5.745	6.29677e-10	Glyma.02G136700	NA	1.32549	1.03459	AT2G15890.1	maternal effect embryo arrest 14
oleic	2014	rs37372282	7	37372282	6.5019	-0.6474		0.2661	3.9509	4.453e-08	Glyma.07G205200	NA	NA	NA	AT1G29050.1	TRICHOME BIREFRINGENCE-LIKE 38
linoleic	2014	rs39216169	17	39216169	5.2293	-0.4455		0.1206	3.1097	9.2362e-07	Glyma.17G236900	NA	NA	NA	AT1G27700.1	Syntaxin/t-SNARE family protein
oleic	2014	rs42357728	19	42357728	9.792	0.782	2.2216	0.2343	3.4792	1.61566e-10	Glyma.19G163600	5.88264	7.33539	5.36851	AT1G04360.1	RING/U-box superfamily protein
linoleic	2013	rs46493899	10	46493899	7.0552	0.4651	-1.8539	0.2542	3.2554	8.81108e-08	Glyma.10G235700	NA	NA	NA	AT5G23760.1	Copper transport protein family
oleic	2015	rs16802809	13	16802809	8.6451	-0.8342		0.3044	4.7309	2.79806e-10	Glyma.13G069200	NA	NA	NA	AT3G28210.1	zinc finger (AN1-like) family protein
linoleic	2015	rs16802809	13	16802809	7.4318	0.6413		0.1799	4.3266	4.9128e-09	Glyma.13G069200	NA	NA	NA	AT3G28210.1	zinc finger (AN1-like) family protein
linoleic	2013	rs9167160	10	9167160	8.8328	0.5754		0.3164	4.0525	1.79748e-10	Glyma.10G079300	NA	NA	NA	AT3G52480.1	0
linolenic	2015	rs2599191	14	2599191	10.6087	0.3342	-0.061	0.0926	7.7838	2.46447e-11	Glyma.14G035600	NA	NA	NA	AT5G12170.2	CRT (chloroquine-resistance transporter)-like transporter 3
linolenic	2013	rs4718078	17	4718078	22.5375	-0.7387		0.1541	7.8973	2.2548e-24	Glyma.17G060900	NA	NA	NA	AT5G57280.1	S-adenosyl-L-methionine-dependent methyltransferases superfamily protein
oleic	2015	rs16802809	13	16802809	8.6451	-0.8342		0.3044	4.7309	2.79806e-10	Glyma.13G068000	NA	NA	NA	AT5G14970.1	0
linoleic	2015	rs16802809	13	16802809	7.4318	0.6413		0.1799	4.3266	4.9128e-09	Glyma.13G068000	NA	NA	NA	AT5G14970.1	0
linoleic	2013	rs39587481	2	39587481	16.4825	-0.8346	-0.7709	0.1505	1.9276	3.29686e-17	Glyma.02G210300	2.84276	3.01906	2.75489	AT2G14095.1	0
linolenic	2014	rs5443771	16	5443771	5.0722	-0.2387	0.305	0.0566	4.7208	8.47159e-06	Glyma.16G055600	NA	NA	NA	AT3G56340.1	Ribosomal protein S26e family protein
linoleic	2014	rs14587513	2	14587513	5.7956	0.4707		0.2213	5.7073	2.38996e-07	Glyma.02G139700	NA	NA	NA	AT1G68810.1	basic helix-loop-helix (bHLH) DNA-binding superfamily protein
linoleic	2013	rs1501986	14	1501986	6.2265	0.4736		0.2025	2.5928	8.56943e-08	Glyma.14G022500	NA	NA	NA	AT5G55050.1	GDSL-like Lipase/Acylhydrolase superfamily protein
linolenic	2014	rs39098643	17	39098643	6.3091	-0.2765	-0.1456	0.0619	5.1638	4.91032e-07	Glyma.17G235900	NA	NA	NA	AT1G27750.1	nucleic acid binding
linoleic	2014	rs9446804	15	9446804	6.7237	-0.1216	-2.2309	0.215	5.5437	1.8903e-07	Glyma.15G119700	NA	-1.27698	-1.18315	AT5G46890.1	Bifunctional inhibitor/lipid-transfer protein/seed storage 2S albumin superfamily protein
linoleic	2013	rs38142875	9	38142875	12.9252	0.5404	-4.2279	0.3116	3.9907	1.18918e-13	Glyma.09G157500	1.94342	2.03355	1.39051	NA	NA
linolenic	2014	rs5443771	16	5443771	5.0722	-0.2387	0.305	0.0566	4.7208	8.47159e-06	Glyma.16G055800	1.15261	1.18805	NA	AT5G14120.1	Major facilitator superfamily protein
linolenic	2014	rs21698230	14	21698230	5.6787	-0.2544		0.0402	3.3558	3.15849e-07	Glyma.14G129500	NA	NA	NA	AT2G25660.1	embryo defective 2410
oleic	2015	rs19292381	13	19292381	9.5762	-0.4668	5.107	0.702	10.9084	2.65545e-10	Glyma.13G083300	NA	NA	NA	AT4G08180.1	OSBP(oxysterol binding protein)-related protein 1C
linolenic	2013	rs7344385	2	7344385	9.6879	0.4375		0.1326	6.7986	2.4011e-11	Glyma.02G085200	NA	NA	NA	AT1G68070.1	Zinc finger, C3HC4 type (RING finger) family protein
linoleic	2013	rs48109369	14	48109369	5.1759	-0.0676	2.6512	0.1835	2.3495	6.67297e-06	Glyma.14G216700	NA	NA	NA	AT5G42480.1	Chaperone DnaJ-domain superfamily protein
oleic	2014	rs86980	14	86980	6.9575	0.6717		0.3551	5.2732	1.51081e-08	Glyma.14G000900	NA	NA	NA	AT4G35300.1	tonoplast monosaccharide transporter2
oleic	2015	rs1225280	12	1225280	4.4057	-0.5786	-0.7282	0.3164	4.9175	3.93074e-05	Glyma.12G016500	NA	NA	NA	AT4G27600.1	pfkB-like carbohydrate kinase family protein
linoleic	2013	rs38142875	9	38142875	12.9252	0.5404	-4.2279	0.3116	3.9907	1.18918e-13	Glyma.09G157900	NA	NA	NA	AT5G49890.1	chloride channel C
linolenic	2013	rs35874955	4	35874955	4.1798	-0.1329	1.3595	0.072	3.688	6.61284e-05	Glyma.04G154500	NA	NA	NA	AT1G15340.1	methyl-CPG-binding domain 10
oleic	2015	rs1225280	12	1225280	4.4057	-0.5786	-0.7282	0.3164	4.9175	3.93074e-05	Glyma.12G018100	NA	NA	NA	AT5G66770.1	GRAS family transcription factor
linoleic	2014	rs14587513	2	14587513	5.7956	0.4707		0.2213	5.7073	2.38996e-07	Glyma.02G141800	NA	NA	NA	AT3G54660.1	glutathione reductase
oleic	2013	rs545713	7	545702	28.935	1.6067	1.2421	0.835	9.3665	1.16422e-29	Glyma.07G007500	-1.35592	-1.12092	NA	AT5G11970.1	Protein of unknown function (DUF3511)
oleic	2014	rs86980	14	86980	6.9575	0.6717		0.3551	5.2732	1.51081e-08	Glyma.14G000700	NA	NA	NA	AT4G35320.1	0
linoleic	2014	rs17451809	6	17451809	3.4274	-0.3565		0.1227	3.1629	7.10275e-05	Glyma.06G195100	NA	NA	NA	AT1G08570.1	atypical CYS HIS rich thioredoxin 4
oleic	2015	rs30304375	13	30304375	3.3759	0.0718	3.9071	0.2455	3.8146	0.000420965	Glyma.13G189800	NA	NA	NA	AT5G27320.1	alpha/beta-Hydrolases superfamily protein
linoleic	2013	rs48166843	4	48166843	11.7827	-0.6823	0.4433	0.1731	2.2172	1.65093e-12	Glyma.04G209900	NA	NA	NA	AT2G28605.1	Photosystem II reaction center PsbP family protein
oleic	2015	rs23631249	17	23631249	6.5389	0.7157		0.4463	6.9356	4.07845e-08	Glyma.17G185600	NA	NA	NA	ATMG00640.1	hydrogen ion transporting ATP synthases, rotational mechanism;zinc ion binding
linolenic	2014	rs21698230	14	21698230	5.6787	-0.2544		0.0402	3.3558	3.15849e-07	Glyma.14G129300	NA	NA	NA	AT2G25660.1	embryo defective 2410
oleic	2015	rs16802809	13	16802809	8.6451	-0.8342		0.3044	4.7309	2.79806e-10	Glyma.13G068900	NA	NA	NA	NA	NA
linoleic	2015	rs16802809	13	16802809	7.4318	0.6413		0.1799	4.3266	4.9128e-09	Glyma.13G068900	NA	NA	NA	NA	NA
oleic	2014	rs9480030	4	9480030	23.2922	1.3718		0.7363	10.9342	3.90357e-25	Glyma.04G102400	2.19574	2.37399	2.10815	AT1G78170.1	0
linolenic	2014	rs21698230	14	21698230	5.6787	-0.2544		0.0402	3.3558	3.15849e-07	Glyma.14G129400	NA	NA	NA	AT2G25660.1	embryo defective 2410
oleic	2015	rs1225280	12	1225280	4.4057	-0.5786	-0.7282	0.3164	4.9175	3.93074e-05	Glyma.12G016400	NA	NA	NA	AT1G75340.1	Zinc finger C-x8-C-x5-C-x3-H type family protein
oleic	2013	rs2762447	9	2762447	13.1785	-0.1703	-3.0155	0.7015	7.8684	6.63737e-14	Glyma.09G032800	NA	NA	NA	AT5G49580.1	Chaperone DnaJ-domain superfamily protein
linolenic	2014	rs41268049	17	41268049	5.7338	0.0963	-1.0155	0.0648	5.4071	1.84661e-06	Glyma.17G258900	NA	NA	NA	AT4G24200.1	Transcription elongation factor (TFIIS) family protein
oleic	2015	rs16802809	13	16802809	8.6451	-0.8342		0.3044	4.7309	2.79806e-10	Glyma.13G069000	NA	NA	NA	AT5G14930.2	senescence-associated gene 101
linoleic	2015	rs16802809	13	16802809	7.4318	0.6413		0.1799	4.3266	4.9128e-09	Glyma.13G069000	NA	NA	NA	AT5G14930.2	senescence-associated gene 101
linoleic	2013	rs1501986	14	1501986	6.2265	0.4736		0.2025	2.5928	8.56943e-08	Glyma.14G021600	NA	NA	NA	AT3G20420.1	RNAse THREE-like protein 2
linolenic	2014	rs52833743	18	52833743	10.5037	-0.3572		0.0605	5.0439	3.53026e-12	Glyma.18G239400	NA	NA	NA	AT3G61550.1	RING/U-box superfamily protein
oleic	2015	rs14131618	2	14131618	9.2012	0.6171	5.8284	0.3697	5.745	6.29677e-10	Glyma.02G137100	NA	NA	NA	AT2G43650.1	Sas10/U3 ribonucleoprotein (Utp) family protein
oleic	2013	rs14903097	6	14903097	6.2296	-0.3872	-1.7786	0.1415	1.5873	5.89686e-07	Glyma.06G175800	NA	NA	NA	AT4G24750.1	Rhodanese/Cell cycle control phosphatase superfamily protein
oleic	2013	rs545702	7	545702	28.935	1.6067	1.2421	0.835	9.3665	1.16422e-29	Glyma.07G006500	NA	NA	NA	AT3G15990.1	sulfate transporter 3;4
linolenic	2013	rs45800101	14	45800101	6.1596	-0.3407	0.0107	0.0805	4.1277	6.92891e-07	Glyma.14G193600	NA	NA	NA	AT2G18410.1	0
oleic	2013	rs6124789	4	6124789	19.0445	-1.2187	-0.4325	0.3072	3.4465	9.04079e-20	Glyma.04G073900	NA	NA	NA	AT4G31160.1	DDB1-CUL4 associated factor 1
oleic	2013	rs14903097	6	14903097	6.2296	-0.3872	-1.7786	0.1415	1.5873	5.89686e-07	Glyma.06G176900	NA	NA	NA	AT4G20360.1	RAB GTPase homolog E1B
oleic	2014	rs7608184	11	7608184	7.7465	-0.6923	2.375	0.3339	4.9583	1.79381e-08	Glyma.11G100700	NA	1.13701	NA	AT5G61770.2	PETER PAN-like protein
linoleic	2014	rs6481810	3	6481810	17.0283	0.8582	2.0524	0.3599	9.2818	9.38344e-18	Glyma.03G050400	NA	NA	NA	AT5G01590.1	0
oleic	2015	rs648720	3	648720	7.6201	-0.2134	7.1791	0.5916	9.1938	2.39969e-08	Glyma.03G006700	1.26541	1.32778	1.02271	AT3G03630.1	cysteine synthase 26
linoleic	2013	rs48166843	4	48166843	11.7827	-0.6823	0.4433	0.1731	2.2172	1.65093e-12	Glyma.04G209600	NA	1.24857	NA	AT5G63860.1	Regulator of chromosome condensation (RCC1) family protein
linolenic	2014	rs39098643	17	39098643	6.3091	-0.2765	-0.1456	0.0619	5.1638	4.91032e-07	Glyma.17G234900	NA	NA	NA	AT5G63905.1	0
linolenic	2015	rs6099191	2	6099191	8.3925	0.1355	2.4871	0.0644	5.4121	4.0531e-09	Glyma.02G068400	NA	NA	NA	AT2G31600.1	0
linolenic	2015	rs39609078	12	39609078	6.6592	-0.2574		0.0511	4.294	3.06521e-08	Glyma.12G237100	NA	1.00601	NA	AT1G07985.1	Expressed protein
oleic	2014	rs9480030	4	9480030	23.2922	1.3718		0.7363	10.9342	3.90357e-25	Glyma.04G102700	2.73954	2.84629	1.70782	AT1G34580.1	Major facilitator superfamily protein
linoleic	2013	rs48166843	4	48166843	11.7827	-0.6823	0.4433	0.1731	2.2172	1.65093e-12	Glyma.04G208700	NA	1.00352	NA	AT1G27990.1	0
oleic	2015	rs30304375	13	30304375	3.3759	0.0718	3.9071	0.2455	3.8146	0.000420965	Glyma.13G188400	NA	NA	NA	AT3G12300.1	0
linoleic	2013	rs48166843	4	48166843	11.7827	-0.6823	0.4433	0.1731	2.2172	1.65093e-12	Glyma.04G208400	NA	2.05399	1.84955	AT5G63800.1	Glycosyl hydrolase family 35 protein
oleic	2014	rs86980	14	86980	6.9575	0.6717		0.3551	5.2732	1.51081e-08	Glyma.14G001300	NA	NA	NA	AT2G17220.2	Protein kinase superfamily protein
oleic	2015	rs14131618	2	14131618	9.2012	0.6171	5.8284	0.3697	5.745	6.29677e-10	Glyma.02G136100	NA	NA	NA	AT3G19000.1	2-oxoglutarate (2OG) and Fe(II)-dependent oxygenase superfamily protein
linolenic	2014	rs39098643	17	39098643	6.3091	-0.2765	-0.1456	0.0619	5.1638	4.91032e-07	Glyma.17G235100	NA	NA	NA	AT1G27760.3	interferon-related developmental regulator family protein / IFRD protein family
linoleic	2013	rs9070866	18	9070866	6.1475	0.2788	-3.3678	0.1796	2.3004	7.12401e-07	Glyma.18G091600	NA	NA	NA	AT1G50640.1	ethylene responsive element binding factor 3
linoleic	2013	rs48109369	14	48109369	5.1759	-0.0676	2.6512	0.1835	2.3495	6.67297e-06	Glyma.14G217000	-1.22546	NA	NA	AT1G75620.1	glyoxal oxidase-related protein
linolenic	2013	rs7344385	2	7344385	9.6879	0.4375		0.1326	6.7986	2.4011e-11	Glyma.02G083400	NA	NA	NA	AT1G76920.1	F-box family protein
linoleic	2014	rs24966112	4	24966112	18.8368	1.0024	-0.0785	0.2022	5.2133	1.45843e-19	Glyma.04G142400	1.61446	1.35544	NA	AT1G01550.1	Protein of unknown function (DUF793)
linoleic	2013	rs1501986	14	1501986	6.2265	0.4736		0.2025	2.5928	8.56943e-08	Glyma.14G020100	1.07114	1.52924	NA	AT1G50640.1	ethylene responsive element binding factor 3
oleic	2013	rs2762447	9	2762447	13.1785	-0.1703	-3.0155	0.7015	7.8684	6.63737e-14	Glyma.09G033500	3.01755	2.50491	1.58221	AT5G49525.1	0
oleic	2015	rs648720	3	648720	7.6201	-0.2134	7.1791	0.5916	9.1938	2.39969e-08	Glyma.03G005900	NA	NA	NA	AT5G17710.2	Co-chaperone GrpE family protein
oleic	2015	rs30304375	13	30304375	3.3759	0.0718	3.9071	0.2455	3.8146	0.000420965	Glyma.13G189500	NA	NA	NA	AT3G12490.2	cystatin B
linoleic	2013	rs1501986	14	1501986	6.2265	0.4736		0.2025	2.5928	8.56943e-08	Glyma.14G021200	NA	NA	NA	AT5G55100.2	SWAP (Suppressor-of-White-APricot)/surp domain-containing protein
oleic	2013	rs19742390	8	19742379	11.1261	0.0051	7.5798	0.7217	8.0954	7.48627e-12	Glyma.08G235600	NA	NA	NA	AT1G16670.1	Protein kinase superfamily protein
oleic	2015	rs1225280	12	1225280	4.4057	-0.5786	-0.7282	0.3164	4.9175	3.93074e-05	Glyma.12G017500	NA	NA	NA	AT5G16890.1	Exostosin family protein
oleic	2014	rs4633292	9	4633292	6.2582	0.6345	0.601	0.3642	5.4085	5.52147e-07	Glyma.09G052700	NA	NA	NA	AT2G35060.1	K+ uptake permease 11
linolenic	2014	rs4633296	9	4633296	10.723	-0.3571	0.8287	0.1199	10.004	1.8941e-11	Glyma.09G052700	NA	NA	NA	AT2G35060.1	K+ uptake permease 11
linoleic	2013	rs4602961	9	4602961	12.3859	0.6941	-1.0783	0.4456	5.7062	4.11702e-13	Glyma.09G052700	NA	NA	NA	AT2G35060.1	K+ uptake permease 11
linolenic	2014	rs5443771	16	5443771	5.0722	-0.2387	0.305	0.0566	4.7208	8.47159e-06	Glyma.16G056200	1.14774	1.14256	NA	AT3G27050.1	0
linoleic	2013	rs38142875	9	38142875	12.9252	0.5404	-4.2279	0.3116	3.9907	1.18918e-13	Glyma.09G158500	2.28454	1.20497	NA	NA	NA
linoleic	2013	rs4602961	9	4602961	12.3859	0.6941	-1.0783	0.4456	5.7062	4.11702e-13	Glyma.09G051900	2.70044	3.95385	3.22511	AT4G20000.1	VQ motif-containing protein
linolenic	2014	rs41268049	17	41268049	5.7338	0.0963	-1.0155	0.0648	5.4071	1.84661e-06	Glyma.17G258800	NA	3.21606	2.62201	AT1G75810.1	0
oleic	2014	rs4633292	9	4633292	6.2582	0.6345	0.601	0.3642	5.4085	5.52147e-07	Glyma.09G052600	NA	1.31055	1.00999	AT1G06430.1	FTSH protease 8
linolenic	2014	rs4633296	9	4633296	10.723	-0.3571	0.8287	0.1199	10.004	1.8941e-11	Glyma.09G052600	NA	1.31055	1.00999	AT1G06430.1	FTSH protease 8
linoleic	2013	rs4602961	9	4602961	12.3859	0.6941	-1.0783	0.4456	5.7062	4.11702e-13	Glyma.09G052600	NA	1.31055	1.00999	AT1G06430.1	FTSH protease 8
linoleic	2014	rs14264702	7	14264702	14.8137	-0.7987		0.2046	5.2761	1.46458e-16	Glyma.07G121900	1.08926	1.15188	NA	AT3G60160.1	multidrug resistance-associated protein 9
oleic	2015	rs19292381	13	19292381	9.5762	-0.4668	5.107	0.702	10.9084	2.65545e-10	Glyma.13G082500	NA	1.93039	1.84838	AT2G05642.1	Nucleic acid-binding, OB-fold-like protein
linoleic	2013	rs9167160	10	9167160	8.8328	0.5754		0.3164	4.0525	1.79748e-10	Glyma.10G080000	NA	NA	NA	AT3G11660.1	NDR1/HIN1-like 1
oleic	2013	rs2762447	9	2762447	13.1785	-0.1703	-3.0155	0.7015	7.8684	6.63737e-14	Glyma.09G032900	NA	1.51467	1.20718	AT1G47980.1	0
linolenic	2013	rs7344385	2	7344385	9.6879	0.4375		0.1326	6.7986	2.4011e-11	Glyma.02G084400	NA	NA	NA	AT1G03400.1	2-oxoglutarate (2OG) and Fe(II)-dependent oxygenase superfamily protein
linoleic	2013	rs6755025	15	6755025	5.5954	-0.4358	-0.9777	0.1686	2.1593	2.53961e-06	Glyma.15G087200	1.53611	1.59	1.33379	AT5G01410.1	Aldolase-type TIM barrel family protein
linolenic	2014	rs52833743	18	52833743	10.5037	-0.3572		0.0605	5.0439	3.53026e-12	Glyma.18G239900	1.66788	1.49103	1.10697	AT1G31800.1	cytochrome P450, family 97, subfamily A, polypeptide 3
linolenic	2013	rs30575841	15	30575841	7.7424	0.1323	1.8561	0.1162	5.9572	1.81107e-08	Glyma.15G208700	NA	1.74423	1.41169	AT5G35180.2	Protein of unknown function (DUF1336)
linolenic	2015	rs30575841	15	30575841	15.0472	-0.4019	0.5754	0.0662	5.5612	8.98205e-16	Glyma.15G208700	NA	1.74423	1.41169	AT5G35180.2	Protein of unknown function (DUF1336)
linoleic	2013	rs28569907	3	28569907	24.1401	-1.0949	-0.0575	0.2626	3.363	7.25819e-25	Glyma.03G098600	NA	NA	NA	AT5G16970.1	alkenal reductase
linoleic	2013	rs46493899	10	46493899	7.0552	0.4651	-1.8539	0.2542	3.2554	8.81108e-08	Glyma.10G236500	NA	NA	NA	AT5G52270.1	SNARE-like superfamily protein
linoleic	2013	rs48166843	4	48166843	11.7827	-0.6823	0.4433	0.1731	2.2172	1.65093e-12	Glyma.04G209100	NA	1.43943	1.07142	AT5G09220.1	amino acid permease 2
linolenic	2015	rs6099191	2	6099191	8.3925	0.1355	2.4871	0.0644	5.4121	4.0531e-09	Glyma.02G068900	4.86853	6.48876	3.93791	AT5G13870.1	xyloglucan endotransglucosylase/hydrolase 5
linolenic	2013	rs5009451	3	5009451	7.391	-0.3755		0.0872	4.4683	5.41161e-09	Glyma.03G040000	4.86475	3.0053	1.93947	AT2G38530.1	lipid transfer protein 2
linoleic	2013	rs32005810	16	32005810	4.4316	0.3919	-0.6619	0.1409	1.8038	3.70328e-05	Glyma.16G161500	1.60863	1.76948	1.20292	AT1G71710.1	DNAse I-like superfamily protein
oleic	2015	rs37263037	17	37263037	7.3776	0.7432	-1.4203	0.2808	4.3644	4.19464e-08	Glyma.17G220100	-1.5987	-1.41357	-1.08894	AT2G13600.1	Pentatricopeptide repeat (PPR) superfamily protein
linoleic	2013	rs48166843	4	48166843	11.7827	-0.6823	0.4433	0.1731	2.2172	1.65093e-12	Glyma.04G209200	1.05086	2.19691	1.61666	AT5G09220.1	amino acid permease 2
linoleic	2013	rs46493899	10	46493899	7.0552	0.4651	-1.8539	0.2542	3.2554	8.81108e-08	Glyma.10G235000	-3.45943	-2.96	NA	AT5G52390.1	PAR1 protein
linoleic	2013	rs48109369	14	48109369	5.1759	-0.0676	2.6512	0.1835	2.3495	6.67297e-06	Glyma.14G216100	2.54409	2.17724	1.49503	AT5G37790.1	Protein kinase superfamily protein
linolenic	2014	rs39098643	17	39098643	6.3091	-0.2765	-0.1456	0.0619	5.1638	4.91032e-07	Glyma.17G236200	2.76823	3.11538	1.1893	AT1G27730.1	salt tolerance zinc finger
linoleic	2014	rs39216169	17	39216169	5.2293	-0.4455		0.1206	3.1097	9.2362e-07	Glyma.17G236200	2.76823	3.11538	1.1893	AT1G27730.1	salt tolerance zinc finger
linolenic	2013	rs5009451	3	5009451	7.391	-0.3755		0.0872	4.4683	5.41161e-09	Glyma.03G040100	4.00574	4.67832	2.63548	AT2G38540.1	lipid transfer protein 1
linoleic	2013	rs38142875	9	38142875	12.9252	0.5404	-4.2279	0.3116	3.9907	1.18918e-13	Glyma.09G158900	NA	NA	NA	NA	NA
oleic	2015	rs30304375	13	30304375	3.3759	0.0718	3.9071	0.2455	3.8146	0.000420965	Glyma.13G188300	NA	NA	NA	AT3G14470.1	NB-ARC domain-containing disease resistance protein
Table S1 QTNs identified for unsaturated fatty acids content using the QTN detection model in 3VmrMLM
