# Supplementary material for: Multi-omics analysis reveals novel loci and a candidate regulatory gene of unsaturated fatty acids in soybean (Glycine max (L.) Merr)
Source: Biotechnol Biofuels Bioprod. 2024 Mar 16;17:43. doi: 10.1186/s13068-024-02489-2 (PMC10944593; doi:10.1186/s13068-024-02489-2)
Supplement: Supplementary file 1 — Additional file 1: Table S1. QTNs identified for unsaturated fatty acids content using the QTN detection model in 3VmrMLM. Table S2. QEIs identified for unsaturated fatty acids content three environments detected using the QTN-by-environment detection model in 3VmrMLM. Table S3. Unsaturated fatty acids content of the 30 soybean varieties. Table S4. The association between SNP in Glyma.17G23670 and Glyma.03G040400 gene and soybean unsaturated fatty acids content based on 50 soybean germplasms. Table S5. Primers used for qRT-PCR. Figure S1. Manhattan plots of the single-environment analysis for the oleic, linoleic and linolenic traits in 2013, 2014 and 2015 of soybean. Figure S2. A and B KEGG pathway annotation around QTN and QEI candidate genes, respectively. Figure S3. Candidate genes are identified in the transcriptome and (A): QTN detection model, (B): QTN-by-environment detection model. Figure S4. Analysis of candidate genes by qRT-PCR. Figure S5. Differential accumulation of metabolite in the three comparison groups. [file 13068_2024_2489_MOESM1_ESM.zip › Supplementary material/TableS2.xlsx]

## Sheet: Sheet2
Table S2: QEIs identified for unsaturated fatty acids content three environments detected using the QTN-by-environment detection model in 3VmrMLM
Trait	Marker	Chromosome	Position (bp)	LOD (QE)	add*env1	dom*env1	add*env2	dom*env2	add*env3	dom*env3	variance	r2(%)	P-value	significance	name	FHUFA vs FLUFA	THUFA vs TLUFA	HUFA vs LUFA	Arabidopsis homologs	Function
oleic	rs6528670	7	6528670	11.3561	0.5834	-4.1856	0.075	0.2137	-0.6584	3.972	0.4259	4.7121	1.19696e-10	SIG	Glyma.07G071700	NA	NA	NA	NA	NA
oleic	rs1902760	8	1902760	13.6835	0.6645	4.3709	-0.447	0.462	-0.2174	-4.8329	0.5506	6.0928	6.74503e-13	SIG	Glyma.08G024500	NA	NA	NA	NA	NA
oleic	rs4633292	9	4633292	5.7206	0.0148	0.1857	0.5259	-1.7347	-0.5407	1.549	0.2083	2.3053	2.69788e-05	SUG	Glyma.09G052300	NA	NA	NA	NA	NA
oleic	rs4633292	9	4633292	5.7206	0.0148	0.1857	0.5259	-1.7347	-0.5407	1.549	0.2083	2.3053	2.69788e-05	SUG	Glyma.09G053100	NA	NA	NA	NA	NA
oleic	rs4633292	9	4633292	5.7206	0.0148	0.1857	0.5259	-1.7347	-0.5407	1.549	0.2083	2.3053	2.69788e-05	SUG	Glyma.09G053200	NA	NA	NA	NA	NA
oleic	rs4633292	9	4633292	5.7206	0.0148	0.1857	0.5259	-1.7347	-0.5407	1.549	0.2083	2.3053	2.69788e-05	SUG	Glyma.09G053300	NA	NA	NA	NA	NA
oleic	rs4633292	9	4633292	5.7206	0.0148	0.1857	0.5259	-1.7347	-0.5407	1.549	0.2083	2.3053	2.69788e-05	SUG	Glyma.09G053500	NA	NA	NA	NA	NA
oleic	rs4633292	9	4633292	5.7206	0.0148	0.1857	0.5259	-1.7347	-0.5407	1.549	0.2083	2.3053	2.69788e-05	SUG	Glyma.09G053600	NA	NA	NA	NA	NA
oleic	rs39216169	17	39216169	11.6667	0.1965		0.6922		-0.8886		0.4358	4.8218	2.15642e-12	SIG	Glyma.17G237400	-1.59296	NA	NA	NA	NA
oleic	rs39216169	17	39216169	11.6667	0.1965		0.6922		-0.8886		0.4358	4.8218	2.15642e-12	SIG	Glyma.17G237600	NA	NA	NA	NA	NA
oleic	rs39216169	17	39216169	11.6667	0.1965		0.6922		-0.8886		0.4358	4.8218	2.15642e-12	SIG	Glyma.17G237700	NA	NA	NA	NA	NA
oleic	rs44492166	19	44492166	30.1976	-1.493		0.1835		1.3095		1.3258	14.6702	6.36124e-31	SIG	Glyma.19G187300	NA	NA	NA	NA	NA
oleic	rs6528670	7	6528670	11.3561	0.5834	-4.1856	0.075	0.2137	-0.6584	3.972	0.4259	4.7121	1.19696e-10	SIG	Glyma.07G071300	NA	NA	NA	AT1G01710.1	Acyl-CoA thioesterase family protein
oleic	rs4633292	9	4633292	5.7206	0.0148	0.1857	0.5259	-1.7347	-0.5407	1.549	0.2083	2.3053	2.69788e-05	SUG	Glyma.09G052600	NA	1.31055	1.00999	AT1G06430.1	FTSH protease 8
oleic	rs6528670	7	6528670	11.3561	0.5834	-4.1856	0.075	0.2137	-0.6584	3.972	0.4259	4.7121	1.19696e-10	SIG	Glyma.07G070800	NA	NA	NA	AT1G13870.1	calmodulin binding;purine nucleotide binding
oleic	rs31881460	19	31881460	17.0439	-0.5195	-0.5716	-0.6301	-0.3335	1.1495	0.9051	0.6613	7.3176	3.64306e-16	SIG	Glyma.19G089600	NA	NA	NA	AT1G14990.1	NA
oleic	rs39216169	17	39216169	11.6667	0.1965		0.6922		-0.8886		0.4358	4.8218	2.15642e-12	SIG	Glyma.17G236900	NA	NA	NA	AT1G27700.1	Syntaxin/t-SNARE family protein
oleic	rs4633292	9	4633292	5.7206	0.0148	0.1857	0.5259	-1.7347	-0.5407	1.549	0.2083	2.3053	2.69788e-05	SUG	Glyma.09G052400	NA	NA	NA	AT1G31040.1	PLATZ transcription factor family protein
oleic	rs6528670	7	6528670	11.3561	0.5834	-4.1856	0.075	0.2137	-0.6584	3.972	0.4259	4.7121	1.19696e-10	SIG	Glyma.07G070900	NA	NA	NA	AT1G31870.1	NA
oleic	rs39216169	17	39216169	11.6667	0.1965		0.6922		-0.8886		0.4358	4.8218	2.15642e-12	SIG	Glyma.17G237300	NA	NA	NA	AT1G47210.2	cyclin-dependent protein kinase 3;2
oleic	rs6528670	7	6528670	11.3561	0.5834	-4.1856	0.075	0.2137	-0.6584	3.972	0.4259	4.7121	1.19696e-10	SIG	Glyma.07G071000	NA	NA	NA	AT1G63650.1	basic helix-loop-helix (bHLH) DNA-binding superfamily protein
oleic	rs1902760	8	1902760	13.6835	0.6645	4.3709	-0.447	0.462	-0.2174	-4.8329	0.5506	6.0928	6.74503e-13	SIG	Glyma.08G023000	NA	NA	NA	AT1G64430.1	Pentatricopeptide repeat (PPR) superfamily protein
oleic	rs1902760	8	1902760	13.6835	0.6645	4.3709	-0.447	0.462	-0.2174	-4.8329	0.5506	6.0928	6.74503e-13	SIG	Glyma.08G023500	NA	NA	NA	AT1G64450.1	Glycine-rich protein family
oleic	rs1902760	8	1902760	13.6835	0.6645	4.3709	-0.447	0.462	-0.2174	-4.8329	0.5506	6.0928	6.74503e-13	SIG	Glyma.08G024900	NA	NA	NA	AT1G64510.1	Translation elongation factor EF1B/ribosomal protein S6 family protein
oleic	rs44492166	19	44492166	30.1976	-1.493		0.1835		1.3095		1.3258	14.6702	6.36124e-31	SIG	Glyma.19G186500	NA	NA	NA	AT1G67540.2	NA
oleic	rs44492166	19	44492166	30.1976	-1.493		0.1835		1.3095		1.3258	14.6702	6.36124e-31	SIG	Glyma.19G186000	NA	NA	NA	AT2G21170.1	triosephosphate isomerase
oleic	rs44492166	19	44492166	30.1976	-1.493		0.1835		1.3095		1.3258	14.6702	6.36124e-31	SIG	Glyma.19G186200	NA	NA	NA	AT2G28200.1	C2H2-type zinc finger family protein
oleic	rs4633292	9	4633292	5.7206	0.0148	0.1857	0.5259	-1.7347	-0.5407	1.549	0.2083	2.3053	2.69788e-05	SUG	Glyma.09G052700	NA	NA	NA	AT2G35060.1	K+ uptake permease 11
oleic	rs44492166	19	44492166	30.1976	-1.493		0.1835		1.3095		1.3258	14.6702	6.36124e-31	SIG	Glyma.19G187600	NA	NA	NA	AT2G36750.1	UDP-glucosyl transferase 73C1
oleic	rs44492166	19	44492166	30.1976	-1.493		0.1835		1.3095		1.3258	14.6702	6.36124e-31	SIG	Glyma.19G187000	NA	NA	-3.1479	AT2G36760.1	UDP-glucosyl transferase 73C2
oleic	rs44492166	19	44492166	30.1976	-1.493		0.1835		1.3095		1.3258	14.6702	6.36124e-31	SIG	Glyma.19G187400	NA	NA	NA	AT2G36760.1	UDP-glucosyl transferase 73C2
oleic	rs44492166	19	44492166	30.1976	-1.493		0.1835		1.3095		1.3258	14.6702	6.36124e-31	SIG	Glyma.19G187200	NA	NA	NA	AT2G36770.1	UDP-Glycosyltransferase superfamily protein
oleic	rs44492166	19	44492166	30.1976	-1.493		0.1835		1.3095		1.3258	14.6702	6.36124e-31	SIG	Glyma.19G187500	NA	NA	NA	AT2G36780.1	UDP-Glycosyltransferase superfamily protein
oleic	rs44492166	19	44492166	30.1976	-1.493		0.1835		1.3095		1.3258	14.6702	6.36124e-31	SIG	Glyma.19G187100	NA	1.6279	1.31376	AT2G36800.1	don-glucosyltransferase 1
oleic	rs44492166	19	44492166	30.1976	-1.493		0.1835		1.3095		1.3258	14.6702	6.36124e-31	SIG	Glyma.19G186900	NA	NA	NA	AT2G36810.1	ARM repeat superfamily protein
oleic	rs44492166	19	44492166	30.1976	-1.493		0.1835		1.3095		1.3258	14.6702	6.36124e-31	SIG	Glyma.19G186100	NA	NA	NA	AT2G36830.1	gamma tonoplast intrinsic protein
oleic	rs6528670	7	6528670	11.3561	0.5834	-4.1856	0.075	0.2137	-0.6584	3.972	0.4259	4.7121	1.19696e-10	SIG	Glyma.07G072300	NA	NA	NA	AT2G45850.1	AT hook motif DNA-binding family protein
oleic	rs6528670	7	6528670	11.3561	0.5834	-4.1856	0.075	0.2137	-0.6584	3.972	0.4259	4.7121	1.19696e-10	SIG	Glyma.07G072200	NA	NA	NA	AT2G45860.1	NA
oleic	rs1902760	8	1902760	13.6835	0.6645	4.3709	-0.447	0.462	-0.2174	-4.8329	0.5506	6.0928	6.74503e-13	SIG	Glyma.08G023600	NA	NA	NA	AT2G46500.1	phosphoinositide 4-kinase gamma 4
oleic	rs44492166	19	44492166	30.1976	-1.493		0.1835		1.3095		1.3258	14.6702	6.36124e-31	SIG	Glyma.19G186800	NA	NA	NA	AT3G05430.1	Tudor/PWWP/MBT superfamily protein
oleic	rs31881460	19	31881460	17.0439	-0.5195	-0.5716	-0.6301	-0.3335	1.1495	0.9051	0.6613	7.3176	3.64306e-16	SIG	Glyma.19G089400	NA	NA	NA	AT3G06860.1	multifunctional protein 2
oleic	rs44492166	19	44492166	30.1976	-1.493		0.1835		1.3095		1.3258	14.6702	6.36124e-31	SIG	Glyma.19G186400	NA	NA	NA	AT3G09920.1	phosphatidyl inositol monophosphate 5 kinase
oleic	rs39216169	17	39216169	11.6667	0.1965		0.6922		-0.8886		0.4358	4.8218	2.15642e-12	SIG	Glyma.17G237000	NA	NA	NA	AT3G19540.1	Protein of unknown function (DUF620)
oleic	rs4633292	9	4633292	5.7206	0.0148	0.1857	0.5259	-1.7347	-0.5407	1.549	0.2083	2.3053	2.69788e-05	SUG	Glyma.09G052500	NA	NA	NA	AT3G19760.1	eukaryotic initiation factor 4A-III
oleic	rs44492166	19	44492166	30.1976	-1.493		0.1835		1.3095		1.3258	14.6702	6.36124e-31	SIG	Glyma.19G186600	NA	NA	NA	AT3G21540.1	transducin family protein / WD-40 repeat family protein
oleic	rs4633292	9	4633292	5.7206	0.0148	0.1857	0.5259	-1.7347	-0.5407	1.549	0.2083	2.3053	2.69788e-05	SUG	Glyma.09G052800	NA	NA	NA	AT3G23230.1	Integrase-type DNA-binding superfamily protein
oleic	rs4633292	9	4633292	5.7206	0.0148	0.1857	0.5259	-1.7347	-0.5407	1.549	0.2083	2.3053	2.69788e-05	SUG	Glyma.09G052900	NA	NA	NA	AT3G23230.1	Integrase-type DNA-binding superfamily protein
oleic	rs4633292	9	4633292	5.7206	0.0148	0.1857	0.5259	-1.7347	-0.5407	1.549	0.2083	2.3053	2.69788e-05	SUG	Glyma.09G053000	NA	NA	NA	AT3G23230.1	Integrase-type DNA-binding superfamily protein
oleic	rs1902760	8	1902760	13.6835	0.6645	4.3709	-0.447	0.462	-0.2174	-4.8329	0.5506	6.0928	6.74503e-13	SIG	Glyma.08G024600	NA	NA	NA	AT3G27090.1	DCD (Development and Cell Death) domain protein
oleic	rs31881460	19	31881460	17.0439	-0.5195	-0.5716	-0.6301	-0.3335	1.1495	0.9051	0.6613	7.3176	3.64306e-16	SIG	Glyma.19G089800	NA	1.35364	NA	AT3G27170.1	chloride channel B
oleic	rs31881460	19	31881460	17.0439	-0.5195	-0.5716	-0.6301	-0.3335	1.1495	0.9051	0.6613	7.3176	3.64306e-16	SIG	Glyma.19G089700	NA	NA	NA	AT3G27180.1	S-adenosyl-L-methionine-dependent methyltransferases superfamily protein
oleic	rs31881460	19	31881460	17.0439	-0.5195	-0.5716	-0.6301	-0.3335	1.1495	0.9051	0.6613	7.3176	3.64306e-16	SIG	Glyma.19G089200	-1.46048	-1.48356	NA	AT3G27200.1	Cupredoxin superfamily protein
oleic	rs1902760	8	1902760	13.6835	0.6645	4.3709	-0.447	0.462	-0.2174	-4.8329	0.5506	6.0928	6.74503e-13	SIG	Glyma.08G024300	NA	NA	NA	AT3G47940.1	DNAJ heat shock family protein
oleic	rs6528670	7	6528670	11.3561	0.5834	-4.1856	0.075	0.2137	-0.6584	3.972	0.4259	4.7121	1.19696e-10	SIG	Glyma.07G071100	NA	NA	NA	AT3G49050.1	alpha/beta-Hydrolases superfamily protein
oleic	rs4633292	9	4633292	5.7206	0.0148	0.1857	0.5259	-1.7347	-0.5407	1.549	0.2083	2.3053	2.69788e-05	SUG	Glyma.09G053400	NA	NA	NA	AT3G54070.1	Ankyrin repeat family protein
oleic	rs4633292	9	4633292	5.7206	0.0148	0.1857	0.5259	-1.7347	-0.5407	1.549	0.2083	2.3053	2.69788e-05	SUG	Glyma.09G053700	-6.18982	-5.18982	-4.8679	AT3G54070.1	Ankyrin repeat family protein
oleic	rs44492166	19	44492166	30.1976	-1.493		0.1835		1.3095		1.3258	14.6702	6.36124e-31	SIG	Glyma.19G186700	NA	NA	NA	AT3G55500.1	expansin A16
oleic	rs6528670	7	6528670	11.3561	0.5834	-4.1856	0.075	0.2137	-0.6584	3.972	0.4259	4.7121	1.19696e-10	SIG	Glyma.07G071900	-1.05571	NA	NA	AT3G61320.1	Bestrophin-like protein
oleic	rs6528670	7	6528670	11.3561	0.5834	-4.1856	0.075	0.2137	-0.6584	3.972	0.4259	4.7121	1.19696e-10	SIG	Glyma.07G071400	NA	NA	NA	AT3G61350.1	SKP1 interacting partner 4
oleic	rs6528670	7	6528670	11.3561	0.5834	-4.1856	0.075	0.2137	-0.6584	3.972	0.4259	4.7121	1.19696e-10	SIG	Glyma.07G071500	NA	NA	NA	AT3G61350.1	SKP1 interacting partner 4
oleic	rs6528670	7	6528670	11.3561	0.5834	-4.1856	0.075	0.2137	-0.6584	3.972	0.4259	4.7121	1.19696e-10	SIG	Glyma.07G071600	NA	NA	NA	AT3G61350.1	SKP1 interacting partner 4
oleic	rs1902760	8	1902760	13.6835	0.6645	4.3709	-0.447	0.462	-0.2174	-4.8329	0.5506	6.0928	6.74503e-13	SIG	Glyma.08G024400	NA	NA	NA	AT3G61920.1	NA
oleic	rs6528670	7	6528670	11.3561	0.5834	-4.1856	0.075	0.2137	-0.6584	3.972	0.4259	4.7121	1.19696e-10	SIG	Glyma.07G072000	NA	NA	NA	AT4G00530.1	NA
oleic	rs6528670	7	6528670	11.3561	0.5834	-4.1856	0.075	0.2137	-0.6584	3.972	0.4259	4.7121	1.19696e-10	SIG	Glyma.07G072700	NA	NA	NA	AT4G00660.1	RNAhelicase-like 8
oleic	rs6528670	7	6528670	11.3561	0.5834	-4.1856	0.075	0.2137	-0.6584	3.972	0.4259	4.7121	1.19696e-10	SIG	Glyma.07G072100	1.12674	1.27366	NA	AT4G00710.1	BR-signaling kinase 3
oleic	rs1902760	8	1902760	13.6835	0.6645	4.3709	-0.447	0.462	-0.2174	-4.8329	0.5506	6.0928	6.74503e-13	SIG	Glyma.08G025200	NA	NA	NA	AT4G02210.1	NA
oleic	rs1902760	8	1902760	13.6835	0.6645	4.3709	-0.447	0.462	-0.2174	-4.8329	0.5506	6.0928	6.74503e-13	SIG	Glyma.08G025300	NA	NA	NA	AT4G10840.1	Tetratricopeptide repeat (TPR)-like superfamily protein
oleic	rs1902760	8	1902760	13.6835	0.6645	4.3709	-0.447	0.462	-0.2174	-4.8329	0.5506	6.0928	6.74503e-13	SIG	Glyma.08G025100	2.43156	1.67336	1.34797	AT4G10850.1	Nodulin MtN3 family protein
oleic	rs1902760	8	1902760	13.6835	0.6645	4.3709	-0.447	0.462	-0.2174	-4.8329	0.5506	6.0928	6.74503e-13	SIG	Glyma.08G025000	NA	NA	NA	AT4G10890.1	NA
oleic	rs1902760	8	1902760	13.6835	0.6645	4.3709	-0.447	0.462	-0.2174	-4.8329	0.5506	6.0928	6.74503e-13	SIG	Glyma.08G024200	NA	NA	NA	AT4G10920.1	transcriptional coactivator p15 (PC4) family protein (KELP)
oleic	rs1902760	8	1902760	13.6835	0.6645	4.3709	-0.447	0.462	-0.2174	-4.8329	0.5506	6.0928	6.74503e-13	SIG	Glyma.08G024000	NA	NA	NA	AT4G10925.1	Nuclear transport factor 2 (NTF2) family protein
oleic	rs1902760	8	1902760	13.6835	0.6645	4.3709	-0.447	0.462	-0.2174	-4.8329	0.5506	6.0928	6.74503e-13	SIG	Glyma.08G023800	NA	NA	NA	AT4G10930.1	NA
oleic	rs1902760	8	1902760	13.6835	0.6645	4.3709	-0.447	0.462	-0.2174	-4.8329	0.5506	6.0928	6.74503e-13	SIG	Glyma.08G023400	NA	NA	NA	AT4G10955.1	alpha/beta-Hydrolases superfamily protein
oleic	rs6528670	7	6528670	11.3561	0.5834	-4.1856	0.075	0.2137	-0.6584	3.972	0.4259	4.7121	1.19696e-10	SIG	Glyma.07G072500	NA	NA	NA	AT4G11610.1	C2 calcium/lipid-binding plant phosphoribosyltransferase family protein
oleic	rs4633292	9	4633292	5.7206	0.0148	0.1857	0.5259	-1.7347	-0.5407	1.549	0.2083	2.3053	2.69788e-05	SUG	Glyma.09G052100	NA	NA	NA	AT4G15000.1	Ribosomal L27e protein family
oleic	rs6528670	7	6528670	11.3561	0.5834	-4.1856	0.075	0.2137	-0.6584	3.972	0.4259	4.7121	1.19696e-10	SIG	Glyma.07G071800	NA	NA	NA	AT4G20960.1	Cytidine/deoxycytidylate deaminase family protein
oleic	rs1902760	8	1902760	13.6835	0.6645	4.3709	-0.447	0.462	-0.2174	-4.8329	0.5506	6.0928	6.74503e-13	SIG	Glyma.08G022400	NA	NA	NA	AT4G23850.1	AMP-dependent synthetase and ligase family protein
oleic	rs1902760	8	1902760	13.6835	0.6645	4.3709	-0.447	0.462	-0.2174	-4.8329	0.5506	6.0928	6.74503e-13	SIG	Glyma.08G022800	NA	NA	NA	AT4G23880.1	NA
oleic	rs1902760	8	1902760	13.6835	0.6645	4.3709	-0.447	0.462	-0.2174	-4.8329	0.5506	6.0928	6.74503e-13	SIG	Glyma.08G023200	NA	NA	NA	AT4G23880.1	NA
oleic	rs1902760	8	1902760	13.6835	0.6645	4.3709	-0.447	0.462	-0.2174	-4.8329	0.5506	6.0928	6.74503e-13	SIG	Glyma.08G022600	NA	NA	NA	AT4G23895.3	Pleckstrin homology (PH) domain-containing protein
oleic	rs1902760	8	1902760	13.6835	0.6645	4.3709	-0.447	0.462	-0.2174	-4.8329	0.5506	6.0928	6.74503e-13	SIG	Glyma.08G022500	NA	NA	NA	AT4G23900.1	Nucleoside diphosphate kinase family protein
oleic	rs1902760	8	1902760	13.6835	0.6645	4.3709	-0.447	0.462	-0.2174	-4.8329	0.5506	6.0928	6.74503e-13	SIG	Glyma.08G023100	NA	NA	NA	AT4G23920.1	UDP-D-glucose/UDP-D-galactose 4-epimerase 2
oleic	rs1902760	8	1902760	13.6835	0.6645	4.3709	-0.447	0.462	-0.2174	-4.8329	0.5506	6.0928	6.74503e-13	SIG	Glyma.08G023900	NA	NA	NA	AT4G23940.1	FtsH extracellular protease family
oleic	rs1902760	8	1902760	13.6835	0.6645	4.3709	-0.447	0.462	-0.2174	-4.8329	0.5506	6.0928	6.74503e-13	SIG	Glyma.08G024800	NA	NA	NA	AT4G24015.1	RING/U-box superfamily protein
oleic	rs39216169	17	39216169	11.6667	0.1965		0.6922		-0.8886		0.4358	4.8218	2.15642e-12	SIG	Glyma.17G237800	NA	NA	NA	AT4G24210.1	F-box family protein
oleic	rs39216169	17	39216169	11.6667	0.1965		0.6922		-0.8886		0.4358	4.8218	2.15642e-12	SIG	Glyma.17G236700	1.62174	1.96192	1.2356	AT4G24230.6	acyl-CoA-binding domain 3
oleic	rs1902760	8	1902760	13.6835	0.6645	4.3709	-0.447	0.462	-0.2174	-4.8329	0.5506	6.0928	6.74503e-13	SIG	Glyma.08G023700	NA	NA	NA	AT4G26570.1	calcineurin B-like 3
oleic	rs1902760	8	1902760	13.6835	0.6645	4.3709	-0.447	0.462	-0.2174	-4.8329	0.5506	6.0928	6.74503e-13	SIG	Glyma.08G022700	NA	NA	NA	AT4G34320.1	Protein of unknown function (DUF677)
oleic	rs39216169	17	39216169	11.6667	0.1965		0.6922		-0.8886		0.4358	4.8218	2.15642e-12	SIG	Glyma.17G236500	NA	NA	NA	AT5G01075.1	Glycosyl hydrolase family 35 protein
oleic	rs44492166	19	44492166	30.1976	-1.493		0.1835		1.3095		1.3258	14.6702	6.36124e-31	SIG	Glyma.19G186300	NA	NA	NA	AT5G03530.1	RAB GTPase homolog C2A
oleic	rs31881460	19	31881460	17.0439	-0.5195	-0.5716	-0.6301	-0.3335	1.1495	0.9051	0.6613	7.3176	3.64306e-16	SIG	Glyma.19G089300	NA	NA	NA	AT5G15750.1	Alpha-L RNA-binding motif/Ribosomal protein S4 family protein
oleic	rs31881460	19	31881460	17.0439	-0.5195	-0.5716	-0.6301	-0.3335	1.1495	0.9051	0.6613	7.3176	3.64306e-16	SIG	Glyma.19G089500	NA	NA	NA	AT5G23570.1	XS domain-containing protein / XS zinc finger domain-containing protein-related
oleic	rs6528670	7	6528670	11.3561	0.5834	-4.1856	0.075	0.2137	-0.6584	3.972	0.4259	4.7121	1.19696e-10	SIG	Glyma.07G072600	NA	NA	NA	AT5G23850.1	Arabidopsis thaliana protein of unknown function (DUF821)
oleic	rs6528670	7	6528670	11.3561	0.5834	-4.1856	0.075	0.2137	-0.6584	3.972	0.4259	4.7121	1.19696e-10	SIG	Glyma.07G072400	NA	4.24793	NA	AT5G41630.1	F-box/RNI-like superfamily protein
oleic	rs1902760	8	1902760	13.6835	0.6645	4.3709	-0.447	0.462	-0.2174	-4.8329	0.5506	6.0928	6.74503e-13	SIG	Glyma.08G024100	NA	NA	NA	AT5G42070.1	NA
oleic	rs1902760	8	1902760	13.6835	0.6645	4.3709	-0.447	0.462	-0.2174	-4.8329	0.5506	6.0928	6.74503e-13	SIG	Glyma.08G023300	NA	NA	NA	AT5G42080.1	dynamin-like protein
oleic	rs4633292	9	4633292	5.7206	0.0148	0.1857	0.5259	-1.7347	-0.5407	1.549	0.2083	2.3053	2.69788e-05	SUG	Glyma.09G052200	NA	NA	NA	AT5G42400.1	SET domain protein 25
oleic	rs39216169	17	39216169	11.6667	0.1965		0.6922		-0.8886		0.4358	4.8218	2.15642e-12	SIG	Glyma.17G237500	NA	NA	NA	AT5G43070.1	WPP domain protein 1
oleic	rs39216169	17	39216169	11.6667	0.1965		0.6922		-0.8886		0.4358	4.8218	2.15642e-12	SIG	Glyma.17G237200	NA	NA	NA	AT5G43080.1	Cyclin A3;1
oleic	rs39216169	17	39216169	11.6667	0.1965		0.6922		-0.8886		0.4358	4.8218	2.15642e-12	SIG	Glyma.17G236600	NA	NA	NA	AT5G43130.2	TBP-associated factor 4
oleic	rs6528670	7	6528670	11.3561	0.5834	-4.1856	0.075	0.2137	-0.6584	3.972	0.4259	4.7121	1.19696e-10	SIG	Glyma.07G072800	NA	NA	NA	AT5G44710.1	NA
oleic	rs1902760	8	1902760	13.6835	0.6645	4.3709	-0.447	0.462	-0.2174	-4.8329	0.5506	6.0928	6.74503e-13	SIG	Glyma.08G024700	NA	NA	NA	AT5G46290.1	3-ketoacyl-acyl carrier protein synthase I
oleic	rs1902760	8	1902760	13.6835	0.6645	4.3709	-0.447	0.462	-0.2174	-4.8329	0.5506	6.0928	6.74503e-13	SIG	Glyma.08G022900	NA	NA	NA	AT5G53110.1	RING/U-box superfamily protein
oleic	rs39216169	17	39216169	11.6667	0.1965		0.6922		-0.8886		0.4358	4.8218	2.15642e-12	SIG	Glyma.17G237100	NA	NA	NA	AT5G59845.1	Gibberellin-regulated family protein
oleic	rs39216169	17	39216169	11.6667	0.1965		0.6922		-0.8886		0.4358	4.8218	2.15642e-12	SIG	Glyma.17G236800	NA	NA	NA	AT5G67360.1	Subtilase family protein
oleic	rs6528670	7	6528670	11.3561	0.5834	-4.1856	0.075	0.2137	-0.6584	3.972	0.4259	4.7121	1.19696e-10	SIG	Glyma.07G071200	NA	NA	NA	ATCG00160.1	ribosomal protein S2
linolenic	rs8152225	1	8152225	26.6745	0.3858	0.3914	0.2251	0.1194	-0.6109	-0.5108	0.1879	10.7886	1.32375e-25	SIG	Glyma.01G060000	NA	NA	NA	NA	NA
linolenic	rs23852645	2	23852645	16.1391	-0.1012	0.975	-0.3298	-1.0821	0.431	0.1071	0.1051	6.0356	2.77376e-15	SIG	Glyma.02G164200	NA	NA	NA	NA	NA
linolenic	rs4406682	3	4406682	5.2152	-0.2449		0.0362		0.2087		0.0349	2.0071	6.09459e-06	SUG	Glyma.03G036100	NA	NA	NA	NA	NA
linolenic	rs4406682	3	4406682	5.2152	-0.2449		0.0362		0.2087		0.0349	2.0071	6.09459e-06	SUG	Glyma.03G036400	NA	NA	-3.72247	NA	NA
linolenic	rs2988645	6	2988645	5.9457	-0.0285	2.018	-0.0666	0.1554	0.0951	-2.1733	0.0384	2.2074	1.66547e-05	SUG	Glyma.06G038300	NA	NA	NA	NA	NA
linolenic	rs2988645	6	2988645	5.9457	-0.0285	2.018	-0.0666	0.1554	0.0951	-2.1733	0.0384	2.2074	1.66547e-05	SUG	Glyma.06G040200	NA	NA	NA	NA	NA
linolenic	rs1701848	14	1701848	17.7833	-0.4029		-0.0503		0.4532		0.1234	7.0878	1.64942e-18	SIG	Glyma.14G022700	NA	NA	NA	NA	NA
linolenic	rs1701848	14	1701848	17.7833	-0.4029		-0.0503		0.4532		0.1234	7.0878	1.64942e-18	SIG	Glyma.14G023800	NA	NA	NA	NA	NA
linolenic	rs1701848	14	1701848	17.7833	-0.4029		-0.0503		0.4532		0.1234	7.0878	1.64942e-18	SIG	Glyma.14G025000	NA	NA	NA	NA	NA
linolenic	rs48948953	18	48948953	15.0178	0.1087		-0.4251		0.3164		0.0975	5.6014	9.61138e-16	SIG	Glyma.18G205700	6.47573	7.87036	6.30073	NA	NA
linolenic	rs48948953	18	48948953	15.0178	0.1087		-0.4251		0.3164		0.0975	5.6014	9.61138e-16	SIG	Glyma.18G205300	-2.75234	-1.13583	NA	AT1G07080.1	Thioredoxin superfamily protein
linolenic	rs2988645	6	2988645	5.9457	-0.0285	2.018	-0.0666	0.1554	0.0951	-2.1733	0.0384	2.2074	1.66547e-05	SUG	Glyma.06G039900	-1.46519	NA	NA	AT1G07700.1	Thioredoxin superfamily protein
linolenic	rs1701848	14	1701848	17.7833	-0.4029		-0.0503		0.4532		0.1234	7.0878	1.64942e-18	SIG	Glyma.14G024200	NA	NA	NA	AT1G11660.1	heat shock protein 70 (Hsp 70) family protein
linolenic	rs42367957	18	42367957	8.5455	-0.0947	-1.3065	-0.0035	-0.7895	0.0983	2.096	0.0532	3.0565	5.89271e-08	SIG	Glyma.18G177600	NA	NA	NA	AT1G22280.3	phytochrome-associated protein phosphatase type 2C
linolenic	rs1701848	14	1701848	17.7833	-0.4029		-0.0503		0.4532		0.1234	7.0878	1.64942e-18	SIG	Glyma.14G023200	NA	NA	NA	AT1G28490.1	syntaxin of plants 61
linolenic	rs26951255	14	26951255	19.2197	0.3495	-1.2241	0.1348	1.191	-0.4842	0.0331	0.133	7.6398	2.73318e-18	SIG	Glyma.14G139600	NA	NA	NA	AT1G29150.1	non-ATPase subunit 9
linolenic	rs4406682	3	4406682	5.2152	-0.2449		0.0362		0.2087		0.0349	2.0071	6.09459e-06	SUG	Glyma.03G035900	NA	NA	NA	AT1G29690.1	MAC/Perforin domain-containing protein
linolenic	rs2988645	6	2988645	5.9457	-0.0285	2.018	-0.0666	0.1554	0.0951	-2.1733	0.0384	2.2074	1.66547e-05	SUG	Glyma.06G040700	NA	NA	NA	AT1G45207.2	Remorin family protein
linolenic	rs2988645	6	2988645	5.9457	-0.0285	2.018	-0.0666	0.1554	0.0951	-2.1733	0.0384	2.2074	1.66547e-05	SUG	Glyma.06G040300	NA	NA	NA	AT1G45230.1	Protein of unknown function (DUF3223)
linolenic	rs2988645	6	2988645	5.9457	-0.0285	2.018	-0.0666	0.1554	0.0951	-2.1733	0.0384	2.2074	1.66547e-05	SUG	Glyma.06G040400	NA	NA	NA	AT1G45249.1	abscisic acid responsive elements-binding factor 2
linolenic	rs2988645	6	2988645	5.9457	-0.0285	2.018	-0.0666	0.1554	0.0951	-2.1733	0.0384	2.2074	1.66547e-05	SUG	Glyma.06G040500	NA	NA	NA	AT1G45249.3	abscisic acid responsive elements-binding factor 2
linolenic	rs2988645	6	2988645	5.9457	-0.0285	2.018	-0.0666	0.1554	0.0951	-2.1733	0.0384	2.2074	1.66547e-05	SUG	Glyma.06G039700	NA	NA	NA	AT1G45474.1	photosystem I light harvesting complex gene 5
linolenic	rs2988645	6	2988645	5.9457	-0.0285	2.018	-0.0666	0.1554	0.0951	-2.1733	0.0384	2.2074	1.66547e-05	SUG	Glyma.06G040900	NA	NA	NA	AT1G46264.1	heat shock transcription factor B4
linolenic	rs2988645	6	2988645	5.9457	-0.0285	2.018	-0.0666	0.1554	0.0951	-2.1733	0.0384	2.2074	1.66547e-05	SUG	Glyma.06G039000	NA	NA	NA	AT1G47380.1	Protein phosphatase 2C family protein
linolenic	rs2988645	6	2988645	5.9457	-0.0285	2.018	-0.0666	0.1554	0.0951	-2.1733	0.0384	2.2074	1.66547e-05	SUG	Glyma.06G038400	NA	NA	NA	AT1G47410.1	NA
linolenic	rs2988645	6	2988645	5.9457	-0.0285	2.018	-0.0666	0.1554	0.0951	-2.1733	0.0384	2.2074	1.66547e-05	SUG	Glyma.06G038000	NA	NA	NA	AT1G47480.1	alpha/beta-Hydrolases superfamily protein
linolenic	rs48948953	18	48948953	15.0178	0.1087		-0.4251		0.3164		0.0975	5.6014	9.61138e-16	SIG	Glyma.18G205500	NA	NA	NA	AT1G47890.1	receptor like protein 7
linolenic	rs2988645	6	2988645	5.9457	-0.0285	2.018	-0.0666	0.1554	0.0951	-2.1733	0.0384	2.2074	1.66547e-05	SUG	Glyma.06G038100	NA	NA	NA	AT1G48840.1	Plant protein of unknown function (DUF639)
linolenic	rs1701848	14	1701848	17.7833	-0.4029		-0.0503		0.4532		0.1234	7.0878	1.64942e-18	SIG	Glyma.14G024000	NA	NA	NA	AT1G50660.1	NA
linolenic	rs1701848	14	1701848	17.7833	-0.4029		-0.0503		0.4532		0.1234	7.0878	1.64942e-18	SIG	Glyma.14G023700	NA	NA	NA	AT1G50670.1	OTU-like cysteine protease family protein
linolenic	rs1701848	14	1701848	17.7833	-0.4029		-0.0503		0.4532		0.1234	7.0878	1.64942e-18	SIG	Glyma.14G024900	NA	NA	NA	AT1G50740.1	Transmembrane proteins 14C
linolenic	rs4406682	3	4406682	5.2152	-0.2449		0.0362		0.2087		0.0349	2.0071	6.09459e-06	SUG	Glyma.03G036800	NA	NA	NA	AT1G55520.1	TATA binding protein 2
linolenic	rs23852645	2	23852645	16.1391	-0.1012	0.975	-0.3298	-1.0821	0.431	0.1071	0.1051	6.0356	2.77376e-15	SIG	Glyma.02G164500	NA	NA	NA	AT1G63855.3	Putative methyltransferase family protein
linolenic	rs48948953	18	48948953	15.0178	0.1087		-0.4251		0.3164		0.0975	5.6014	9.61138e-16	SIG	Glyma.18G205100	NA	NA	NA	AT1G66350.1	RGA-like 1
linolenic	rs48948953	18	48948953	15.0178	0.1087		-0.4251		0.3164		0.0975	5.6014	9.61138e-16	SIG	Glyma.18G206400	NA	NA	NA	AT1G67510.1	Leucine-rich repeat protein kinase family protein
linolenic	rs23852645	2	23852645	16.1391	-0.1012	0.975	-0.3298	-1.0821	0.431	0.1071	0.1051	6.0356	2.77376e-15	SIG	Glyma.02G164800	NA	NA	NA	AT1G68930.1	pentatricopeptide (PPR) repeat-containing protein
linolenic	rs2988645	6	2988645	5.9457	-0.0285	2.018	-0.0666	0.1554	0.0951	-2.1733	0.0384	2.2074	1.66547e-05	SUG	Glyma.06G040000	NA	NA	NA	AT2G04860.1	Tetratricopeptide repeat (TPR)-like superfamily protein
linolenic	rs8152225	1	8152225	26.6745	0.3858	0.3914	0.2251	0.1194	-0.6109	-0.5108	0.1879	10.7886	1.32375e-25	SIG	Glyma.01G060100	NA	NA	NA	AT2G05642.1	Nucleic acid-binding, OB-fold-like protein
linolenic	rs2988645	6	2988645	5.9457	-0.0285	2.018	-0.0666	0.1554	0.0951	-2.1733	0.0384	2.2074	1.66547e-05	SUG	Glyma.06G037800	NA	NA	NA	AT2G15730.1	P-loop containing nucleoside triphosphate hydrolases superfamily protein
linolenic	rs42367957	18	42367957	8.5455	-0.0947	-1.3065	-0.0035	-0.7895	0.0983	2.096	0.0532	3.0565	5.89271e-08	SIG	Glyma.18G177700	NA	NA	NA	AT2G22250.2	aspartate aminotransferase
linolenic	rs1701848	14	1701848	17.7833	-0.4029		-0.0503		0.4532		0.1234	7.0878	1.64942e-18	SIG	Glyma.14G023400	NA	NA	NA	AT2G24670.1	Domain of unknown function (DUF313)
linolenic	rs2988645	6	2988645	5.9457	-0.0285	2.018	-0.0666	0.1554	0.0951	-2.1733	0.0384	2.2074	1.66547e-05	SUG	Glyma.06G037900	NA	NA	NA	AT2G26560.1	phospholipase A 2A
linolenic	rs2988645	6	2988645	5.9457	-0.0285	2.018	-0.0666	0.1554	0.0951	-2.1733	0.0384	2.2074	1.66547e-05	SUG	Glyma.06G039600	NA	NA	NA	AT2G26570.1	Plant protein of unknown function (DUF827)
linolenic	rs4406682	3	4406682	5.2152	-0.2449		0.0362		0.2087		0.0349	2.0071	6.09459e-06	SUG	Glyma.03G036600	NA	NA	NA	AT2G30400.1	ovate family protein 2
linolenic	rs23852645	2	23852645	16.1391	-0.1012	0.975	-0.3298	-1.0821	0.431	0.1071	0.1051	6.0356	2.77376e-15	SIG	Glyma.02G164700	NA	NA	NA	AT2G32700.1	LEUNIG_homolog
linolenic	rs48948953	18	48948953	15.0178	0.1087		-0.4251		0.3164		0.0975	5.6014	9.61138e-16	SIG	Glyma.18G205600	NA	NA	NA	AT2G33020.1	receptor like protein 24
linolenic	rs42367957	18	42367957	8.5455	-0.0947	-1.3065	-0.0035	-0.7895	0.0983	2.096	0.0532	3.0565	5.89271e-08	SIG	Glyma.18G178000	NA	NA	NA	AT2G37670.1	Transducin/WD40 repeat-like superfamily protein
linolenic	rs48948953	18	48948953	15.0178	0.1087		-0.4251		0.3164		0.0975	5.6014	9.61138e-16	SIG	Glyma.18G206000	NA	NA	NA	AT2G38310.1	PYR1-like 4
linolenic	rs48948953	18	48948953	15.0178	0.1087		-0.4251		0.3164		0.0975	5.6014	9.61138e-16	SIG	Glyma.18G206100	NA	NA	NA	AT2G38320.1	TRICHOME BIREFRINGENCE-LIKE 34
linolenic	rs48948953	18	48948953	15.0178	0.1087		-0.4251		0.3164		0.0975	5.6014	9.61138e-16	SIG	Glyma.18G206500	NA	NA	NA	AT2G38330.1	MATE efflux family protein
linolenic	rs4406682	3	4406682	5.2152	-0.2449		0.0362		0.2087		0.0349	2.0071	6.09459e-06	SUG	Glyma.03G036200	NA	NA	NA	AT2G38510.1	MATE efflux family protein
linolenic	rs23852645	2	23852645	16.1391	-0.1012	0.975	-0.3298	-1.0821	0.431	0.1071	0.1051	6.0356	2.77376e-15	SIG	Glyma.02G164400	NA	NA	NA	AT2G39210.1	Major facilitator superfamily protein
linolenic	rs48948953	18	48948953	15.0178	0.1087		-0.4251		0.3164		0.0975	5.6014	9.61138e-16	SIG	Glyma.18G206600	1.20868	1.84985	1.17142	AT2G40340.1	Integrase-type DNA-binding superfamily protein
linolenic	rs42367957	18	42367957	8.5455	-0.0947	-1.3065	-0.0035	-0.7895	0.0983	2.096	0.0532	3.0565	5.89271e-08	SIG	Glyma.18G177500	-1.44284	-1.04418	NA	AT2G41475.1	Embryo-specific protein 3, (ATS3)
linolenic	rs1701848	14	1701848	17.7833	-0.4029		-0.0503		0.4532		0.1234	7.0878	1.64942e-18	SIG	Glyma.14G024600	NA	NA	NA	AT3G06530.2	ARM repeat superfamily protein
linolenic	rs48948953	18	48948953	15.0178	0.1087		-0.4251		0.3164		0.0975	5.6014	9.61138e-16	SIG	Glyma.18G205200	NA	NA	NA	AT3G08880.1	NA
linolenic	rs2988645	6	2988645	5.9457	-0.0285	2.018	-0.0666	0.1554	0.0951	-2.1733	0.0384	2.2074	1.66547e-05	SUG	Glyma.06G039200	NA	NA	NA	AT3G09560.1	Lipin family protein
linolenic	rs48948953	18	48948953	15.0178	0.1087		-0.4251		0.3164		0.0975	5.6014	9.61138e-16	SIG	Glyma.18G206300	NA	NA	NA	AT3G18880.1	Nucleic acid-binding, OB-fold-like protein
linolenic	rs1701848	14	1701848	17.7833	-0.4029		-0.0503		0.4532		0.1234	7.0878	1.64942e-18	SIG	Glyma.14G023600	NA	NA	NA	AT3G20390.1	endoribonuclease L-PSP family protein
linolenic	rs1701848	14	1701848	17.7833	-0.4029		-0.0503		0.4532		0.1234	7.0878	1.64942e-18	SIG	Glyma.14G023500	1.66321	1.85576	1.37252	AT3G20410.1	calmodulin-domain protein kinase 9
linolenic	rs1701848	14	1701848	17.7833	-0.4029		-0.0503		0.4532		0.1234	7.0878	1.64942e-18	SIG	Glyma.14G024100	NA	NA	NA	AT3G20490.1	NA
linolenic	rs1701848	14	1701848	17.7833	-0.4029		-0.0503		0.4532		0.1234	7.0878	1.64942e-18	SIG	Glyma.14G024700	NA	NA	NA	AT3G20500.1	purple acid phosphatase 18
linolenic	rs48948953	18	48948953	15.0178	0.1087		-0.4251		0.3164		0.0975	5.6014	9.61138e-16	SIG	Glyma.18G206200	NA	NA	NA	AT3G22110.1	20S proteasome alpha subunit C1
linolenic	rs1701848	14	1701848	17.7833	-0.4029		-0.0503		0.4532		0.1234	7.0878	1.64942e-18	SIG	Glyma.14G024400	NA	NA	NA	AT3G25510.1	disease resistance protein (TIR-NBS-LRR class), putative
linolenic	rs1701848	14	1701848	17.7833	-0.4029		-0.0503		0.4532		0.1234	7.0878	1.64942e-18	SIG	Glyma.14G024500	NA	NA	NA	AT3G25510.1	disease resistance protein (TIR-NBS-LRR class), putative
linolenic	rs8152225	1	8152225	26.6745	0.3858	0.3914	0.2251	0.1194	-0.6109	-0.5108	0.1879	10.7886	1.32375e-25	SIG	Glyma.01G060300	NA	NA	NA	AT3G29575.1	ABI five binding protein 3
linolenic	rs23852645	2	23852645	16.1391	-0.1012	0.975	-0.3298	-1.0821	0.431	0.1071	0.1051	6.0356	2.77376e-15	SIG	Glyma.02G164600	NA	NA	NA	AT3G42170.1	BED zinc finger ;hAT family dimerisation domain
linolenic	rs2988645	6	2988645	5.9457	-0.0285	2.018	-0.0666	0.1554	0.0951	-2.1733	0.0384	2.2074	1.66547e-05	SUG	Glyma.06G040800	NA	2.07358	1.74908	AT3G50330.1	basic helix-loop-helix (bHLH) DNA-binding superfamily protein
linolenic	rs42367957	18	42367957	8.5455	-0.0947	-1.3065	-0.0035	-0.7895	0.0983	2.096	0.0532	3.0565	5.89271e-08	SIG	Glyma.18G177900	NA	NA	NA	AT3G50770.1	calmodulin-like 41
linolenic	rs4406682	3	4406682	5.2152	-0.2449		0.0362		0.2087		0.0349	2.0071	6.09459e-06	SUG	Glyma.03G035700	NA	NA	NA	AT3G51600.1	lipid transfer protein 5
linolenic	rs4406682	3	4406682	5.2152	-0.2449		0.0362		0.2087		0.0349	2.0071	6.09459e-06	SUG	Glyma.03G036500	NA	NA	NA	AT3G51630.1	with no lysine (K) kinase 5
linolenic	rs8152225	1	8152225	26.6745	0.3858	0.3914	0.2251	0.1194	-0.6109	-0.5108	0.1879	10.7886	1.32375e-25	SIG	Glyma.01G060200	NA	NA	NA	AT3G51690.1	PIF1 helicase
linolenic	rs4406682	3	4406682	5.2152	-0.2449		0.0362		0.2087		0.0349	2.0071	6.09459e-06	SUG	Glyma.03G036300	NA	NA	NA	AT3G51690.1	PIF1 helicase
linolenic	rs48948953	18	48948953	15.0178	0.1087		-0.4251		0.3164		0.0975	5.6014	9.61138e-16	SIG	Glyma.18G205400	2.43451	4.0338	2.82995	AT3G51750.1	NA
linolenic	rs42367957	18	42367957	8.5455	-0.0947	-1.3065	-0.0035	-0.7895	0.0983	2.096	0.0532	3.0565	5.89271e-08	SIG	Glyma.18G178200	NA	NA	NA	AT4G15090.1	FRS (FAR1 Related Sequences) transcription factor family
linolenic	rs8152225	1	8152225	26.6745	0.3858	0.3914	0.2251	0.1194	-0.6109	-0.5108	0.1879	10.7886	1.32375e-25	SIG	Glyma.01G060400	NA	NA	NA	AT4G16835.1	Tetratricopeptide repeat (TPR)-like superfamily protein
linolenic	rs2988645	6	2988645	5.9457	-0.0285	2.018	-0.0666	0.1554	0.0951	-2.1733	0.0384	2.2074	1.66547e-05	SUG	Glyma.06G040100	NA	NA	NA	AT4G17650.1	Polyketide cyclase / dehydrase and lipid transport protein
linolenic	rs1701848	14	1701848	17.7833	-0.4029		-0.0503		0.4532		0.1234	7.0878	1.64942e-18	SIG	Glyma.14G023100	NA	NA	NA	AT4G21970.1	Protein of unknown function, DUF584
linolenic	rs1701848	14	1701848	17.7833	-0.4029		-0.0503		0.4532		0.1234	7.0878	1.64942e-18	SIG	Glyma.14G023900	NA	NA	NA	AT4G25130.1	peptide met sulfoxide reductase 4
linolenic	rs1701848	14	1701848	17.7833	-0.4029		-0.0503		0.4532		0.1234	7.0878	1.64942e-18	SIG	Glyma.14G022900	NA	NA	NA	AT4G26980.1	RNI-like superfamily protein
linolenic	rs1701848	14	1701848	17.7833	-0.4029		-0.0503		0.4532		0.1234	7.0878	1.64942e-18	SIG	Glyma.14G025100	NA	NA	NA	AT4G27020.1	NA
linolenic	rs2988645	6	2988645	5.9457	-0.0285	2.018	-0.0666	0.1554	0.0951	-2.1733	0.0384	2.2074	1.66547e-05	SUG	Glyma.06G038800	NA	NA	NA	AT4G27090.1	Ribosomal protein L14
linolenic	rs1701848	14	1701848	17.7833	-0.4029		-0.0503		0.4532		0.1234	7.0878	1.64942e-18	SIG	Glyma.14G022800	NA	NA	NA	AT4G32605.1	Mitochondrial glycoprotein family protein
linolenic	rs2988645	6	2988645	5.9457	-0.0285	2.018	-0.0666	0.1554	0.0951	-2.1733	0.0384	2.2074	1.66547e-05	SUG	Glyma.06G039500	NA	NA	NA	AT4G33350.1	Tic22-like family protein
linolenic	rs2988645	6	2988645	5.9457	-0.0285	2.018	-0.0666	0.1554	0.0951	-2.1733	0.0384	2.2074	1.66547e-05	SUG	Glyma.06G038700	NA	NA	NA	AT4G33360.1	NAD(P)-binding Rossmann-fold superfamily protein
linolenic	rs2988645	6	2988645	5.9457	-0.0285	2.018	-0.0666	0.1554	0.0951	-2.1733	0.0384	2.2074	1.66547e-05	SUG	Glyma.06G038500	NA	NA	NA	AT4G33380.1	NA
linolenic	rs2988645	6	2988645	5.9457	-0.0285	2.018	-0.0666	0.1554	0.0951	-2.1733	0.0384	2.2074	1.66547e-05	SUG	Glyma.06G039800	NA	NA	NA	AT4G33400.1	Vacuolar import/degradation, Vid27-related protein
linolenic	rs1701848	14	1701848	17.7833	-0.4029		-0.0503		0.4532		0.1234	7.0878	1.64942e-18	SIG	Glyma.14G023000	NA	NA	NA	AT4G38460.1	geranylgeranyl reductase
linolenic	rs48948953	18	48948953	15.0178	0.1087		-0.4251		0.3164		0.0975	5.6014	9.61138e-16	SIG	Glyma.18G205000	NA	NA	NA	AT5G01550.1	lectin receptor kinase a4.1
linolenic	rs48948953	18	48948953	15.0178	0.1087		-0.4251		0.3164		0.0975	5.6014	9.61138e-16	SIG	Glyma.18G205800	NA	NA	NA	AT5G01600.1	ferretin 1
linolenic	rs4406682	3	4406682	5.2152	-0.2449		0.0362		0.2087		0.0349	2.0071	6.09459e-06	SUG	Glyma.03G036700	2.20899	1.69505	1.31572	AT5G01830.1	ARM repeat superfamily protein
linolenic	rs4406682	3	4406682	5.2152	-0.2449		0.0362		0.2087		0.0349	2.0071	6.09459e-06	SUG	Glyma.03G036000	1.84839	1.89948	1.24209	AT5G01850.1	Protein kinase superfamily protein
linolenic	rs42367957	18	42367957	8.5455	-0.0947	-1.3065	-0.0035	-0.7895	0.0983	2.096	0.0532	3.0565	5.89271e-08	SIG	Glyma.18G177800	NA	NA	NA	AT5G02420.1	NA
linolenic	rs23852645	2	23852645	16.1391	-0.1012	0.975	-0.3298	-1.0821	0.431	0.1071	0.1051	6.0356	2.77376e-15	SIG	Glyma.02G164300	NA	NA	NA	AT5G04440.1	Protein of unknown function (DUF1997)
linolenic	rs4406682	3	4406682	5.2152	-0.2449		0.0362		0.2087		0.0349	2.0071	6.09459e-06	SUG	Glyma.03G035800	NA	NA	NA	AT5G05290.1	expansin A2
linolenic	rs48948953	18	48948953	15.0178	0.1087		-0.4251		0.3164		0.0975	5.6014	9.61138e-16	SIG	Glyma.18G205900	NA	NA	NA	AT5G08550.1	GC-rich sequence DNA-binding factor-like protein
linolenic	rs2988645	6	2988645	5.9457	-0.0285	2.018	-0.0666	0.1554	0.0951	-2.1733	0.0384	2.2074	1.66547e-05	SUG	Glyma.06G038200	NA	NA	NA	AT5G19490.1	Histone superfamily protein
linolenic	rs42367957	18	42367957	8.5455	-0.0947	-1.3065	-0.0035	-0.7895	0.0983	2.096	0.0532	3.0565	5.89271e-08	SIG	Glyma.18G178100	NA	NA	NA	AT5G19820.1	ARM repeat superfamily protein
linolenic	rs48948953	18	48948953	15.0178	0.1087		-0.4251		0.3164		0.0975	5.6014	9.61138e-16	SIG	Glyma.18G206700	NA	NA	NA	AT5G20090.1	Uncharacterised protein family (UPF0041)
linolenic	rs26951255	14	26951255	19.2197	0.3495	-1.2241	0.1348	1.191	-0.4842	0.0331	0.133	7.6398	2.73318e-18	SIG	Glyma.14G139700	NA	NA	NA	AT5G24800.1	basic leucine zipper 9
linolenic	rs2988645	6	2988645	5.9457	-0.0285	2.018	-0.0666	0.1554	0.0951	-2.1733	0.0384	2.2074	1.66547e-05	SUG	Glyma.06G039300	NA	NA	NA	AT5G42380.1	calmodulin like 37
linolenic	rs2988645	6	2988645	5.9457	-0.0285	2.018	-0.0666	0.1554	0.0951	-2.1733	0.0384	2.2074	1.66547e-05	SUG	Glyma.06G039400	NA	NA	NA	AT5G42380.1	calmodulin like 37
linolenic	rs2988645	6	2988645	5.9457	-0.0285	2.018	-0.0666	0.1554	0.0951	-2.1733	0.0384	2.2074	1.66547e-05	SUG	Glyma.06G038900	NA	NA	NA	AT5G42700.1	AP2/B3-like transcriptional factor family protein
linolenic	rs2988645	6	2988645	5.9457	-0.0285	2.018	-0.0666	0.1554	0.0951	-2.1733	0.0384	2.2074	1.66547e-05	SUG	Glyma.06G039100	3.45066	4.12539	3.45943	AT5G42750.1	BRI1 kinase inhibitor 1
linolenic	rs2988645	6	2988645	5.9457	-0.0285	2.018	-0.0666	0.1554	0.0951	-2.1733	0.0384	2.2074	1.66547e-05	SUG	Glyma.06G040600	NA	NA	NA	AT5G42920.2	THO complex, subunit 5
linolenic	rs2988645	6	2988645	5.9457	-0.0285	2.018	-0.0666	0.1554	0.0951	-2.1733	0.0384	2.2074	1.66547e-05	SUG	Glyma.06G038600	NA	NA	NA	AT5G44250.1	Protein of unknown function DUF829, transmembrane 53
linolenic	rs23852645	2	23852645	16.1391	-0.1012	0.975	-0.3298	-1.0821	0.431	0.1071	0.1051	6.0356	2.77376e-15	SIG	Glyma.02G164900	NA	NA	NA	AT5G50370.1	Adenylate kinase family protein
linolenic	rs1701848	14	1701848	17.7833	-0.4029		-0.0503		0.4532		0.1234	7.0878	1.64942e-18	SIG	Glyma.14G024800	NA	NA	NA	AT5G54880.1	DTW domain-containing protein
linolenic	rs1701848	14	1701848	17.7833	-0.4029		-0.0503		0.4532		0.1234	7.0878	1.64942e-18	SIG	Glyma.14G024300	NA	NA	NA	AT5G54910.1	DEA(D/H)-box RNA helicase family protein
linolenic	rs1701848	14	1701848	17.7833	-0.4029		-0.0503		0.4532		0.1234	7.0878	1.64942e-18	SIG	Glyma.14G023300	NA	NA	NA	AT5G54940.1	Translation initiation factor SUI1 family protein
linolenic	rs1701848	14	1701848	17.7833	-0.4029		-0.0503		0.4532		0.1234	7.0878	1.64942e-18	SIG	Glyma.14G022600	NA	NA	NA	AT5G55040.1	DNA-binding bromodomain-containing protein
linolenic	rs4406682	3	4406682	5.2152	-0.2449		0.0362		0.2087		0.0349	2.0071	6.09459e-06	SUG	Glyma.03G036900	10.4147	NA	NA	AT5G58380.1	SOS3-interacting protein 1
linolenic	rs42367957	18	42367957	8.5455	-0.0947	-1.3065	-0.0035	-0.7895	0.0983	2.096	0.0532	3.0565	5.89271e-08	SIG	Glyma.18G177400	NA	NA	NA	AT5G60020.1	laccase 17
linolenic	rs2988645	6	2988645	5.9457	-0.0285	2.018	-0.0666	0.1554	0.0951	-2.1733	0.0384	2.2074	1.66547e-05	SUG	Glyma.06G037700	NA	NA	NA	AT5G66815.1	NA
linoleic	rs12727785	5	12727785	11.9111	-0.8151	-0.7638	0.0364	1.0031	0.7786	-0.2394	0.4283	6.2794	3.49196e-11	SIG	Glyma.05G082000	NA	NA	NA	NA	NA
linoleic	rs12727785	5	12727785	11.9111	-0.8151	-0.7638	0.0364	1.0031	0.7786	-0.2394	0.4283	6.2794	3.49196e-11	SIG	Glyma.05G082100	NA	NA	NA	NA	NA
linoleic	rs14264702	7	14264702	11.6026	0.0448		-0.7834		0.7386		0.3871	5.6756	2.4993e-12	SIG	Glyma.07G122100	NA	NA	NA	NA	NA
linoleic	rs14264702	7	14264702	11.6026	0.0448		-0.7834		0.7386		0.3871	5.6756	2.4993e-12	SIG	Glyma.07G122400	NA	NA	NA	NA	NA
linoleic	rs34595703	13	34595703	14.7093	-0.9394	0.0338	0.0809	-0.1594	0.8585	0.1256	0.537	7.8724	6.81773e-14	SIG	Glyma.13G234300	NA	NA	NA	NA	NA
linoleic	rs34595703	13	34595703	14.7093	-0.9394	0.0338	0.0809	-0.1594	0.8585	0.1256	0.537	7.8724	6.81773e-14	SIG	Glyma.13G235700	NA	NA	NA	NA	NA
linoleic	rs34595703	13	34595703	14.7093	-0.9394	0.0338	0.0809	-0.1594	0.8585	0.1256	0.537	7.8724	6.81773e-14	SIG	Glyma.13G236000	NA	NA	NA	NA	NA
linoleic	rs34595703	13	34595703	14.7093	-0.9394	0.0338	0.0809	-0.1594	0.8585	0.1256	0.537	7.8724	6.81773e-14	SIG	Glyma.13G236200	NA	NA	NA	NA	NA
linoleic	rs2457629	14	2457629	10.3852	0.2539		0.56		-0.8139		0.3468	5.085	4.12316e-11	SIG	Glyma.14G033000	NA	NA	NA	NA	NA
linoleic	rs2457629	14	2457629	10.3852	0.2539		0.56		-0.8139		0.3468	5.085	4.12316e-11	SIG	Glyma.14G033100	NA	NA	NA	NA	NA
linoleic	rs2457629	14	2457629	10.3852	0.2539		0.56		-0.8139		0.3468	5.085	4.12316e-11	SIG	Glyma.14G033800	NA	NA	NA	NA	NA
linoleic	rs2457629	14	2457629	10.3852	0.2539		0.56		-0.8139		0.3468	5.085	4.12316e-11	SIG	Glyma.14G034500	NA	NA	NA	NA	NA
linoleic	rs44492166	19	44492166	22.9946	1.1668		-0.0513		-1.1155		0.8694	12.7471	1.01444e-23	SIG	Glyma.19G187300	NA	NA	NA	NA	NA
linoleic	rs2457629	14	2457629	10.3852	0.2539		0.56		-0.8139		0.3468	5.085	4.12316e-11	SIG	Glyma.14G034100	NA	NA	NA	AT1G03940.1	HXXXD-type acyl-transferase family protein
linoleic	rs44492166	19	44492166	22.9946	1.1668		-0.0513		-1.1155		0.8694	12.7471	1.01444e-23	SIG	Glyma.19G185900	NA	NA	-2.22239	AT1G08080.1	alpha carbonic anhydrase 7
linoleic	rs34595703	13	34595703	14.7093	-0.9394	0.0338	0.0809	-0.1594	0.8585	0.1256	0.537	7.8724	6.81773e-14	SIG	Glyma.13G235800	NA	NA	NA	AT1G28410.1	NA
linoleic	rs34595703	13	34595703	14.7093	-0.9394	0.0338	0.0809	-0.1594	0.8585	0.1256	0.537	7.8724	6.81773e-14	SIG	Glyma.13G235300	NA	NA	NA	AT1G28420.1	homeobox-1
linoleic	rs34595703	13	34595703	14.7093	-0.9394	0.0338	0.0809	-0.1594	0.8585	0.1256	0.537	7.8724	6.81773e-14	SIG	Glyma.13G235000	NA	NA	NA	AT1G28440.1	HAESA-like 1
linoleic	rs34595703	13	34595703	14.7093	-0.9394	0.0338	0.0809	-0.1594	0.8585	0.1256	0.537	7.8724	6.81773e-14	SIG	Glyma.13G234500	NA	1.40687	NA	AT1G28480.1	Thioredoxin superfamily protein
linoleic	rs2457629	14	2457629	10.3852	0.2539		0.56		-0.8139		0.3468	5.085	4.12316e-11	SIG	Glyma.14G032700	NA	NA	NA	AT1G30330.2	auxin response factor 6
linoleic	rs2457629	14	2457629	10.3852	0.2539		0.56		-0.8139		0.3468	5.085	4.12316e-11	SIG	Glyma.14G033300	-1.22328	NA	NA	AT1G30540.1	Actin-like ATPase superfamily protein
linoleic	rs2457629	14	2457629	10.3852	0.2539		0.56		-0.8139		0.3468	5.085	4.12316e-11	SIG	Glyma.14G033700	NA	NA	NA	AT1G34470.1	Protein of unknown function (DUF803)
linoleic	rs34595703	13	34595703	14.7093	-0.9394	0.0338	0.0809	-0.1594	0.8585	0.1256	0.537	7.8724	6.81773e-14	SIG	Glyma.13G234400	NA	NA	NA	AT1G61560.1	Seven transmembrane MLO family protein
linoleic	rs44492166	19	44492166	22.9946	1.1668		-0.0513		-1.1155		0.8694	12.7471	1.01444e-23	SIG	Glyma.19G186500	NA	NA	NA	AT1G67540.2	NA
linoleic	rs2457629	14	2457629	10.3852	0.2539		0.56		-0.8139		0.3468	5.085	4.12316e-11	SIG	Glyma.14G034600	NA	NA	NA	AT1G79260.1	NA
linoleic	rs14264702	7	14264702	11.6026	0.0448		-0.7834		0.7386		0.3871	5.6756	2.4993e-12	SIG	Glyma.07G122200	NA	NA	NA	AT2G07727.1	Di-haem cytochrome, transmembrane;Cytochrome b/b6, C-terminal
linoleic	rs2457629	14	2457629	10.3852	0.2539		0.56		-0.8139		0.3468	5.085	4.12316e-11	SIG	Glyma.14G033600	NA	NA	NA	AT2G13370.1	chromatin remodeling 5
linoleic	rs34595703	13	34595703	14.7093	-0.9394	0.0338	0.0809	-0.1594	0.8585	0.1256	0.537	7.8724	6.81773e-14	SIG	Glyma.13G235400	NA	NA	NA	AT2G20560.1	DNAJ heat shock family protein
linoleic	rs34595703	13	34595703	14.7093	-0.9394	0.0338	0.0809	-0.1594	0.8585	0.1256	0.537	7.8724	6.81773e-14	SIG	Glyma.13G235500	-2.60881	-1.37685	NA	AT2G20560.1	DNAJ heat shock family protein
linoleic	rs44492166	19	44492166	22.9946	1.1668		-0.0513		-1.1155		0.8694	12.7471	1.01444e-23	SIG	Glyma.19G186000	NA	NA	NA	AT2G21170.1	triosephosphate isomerase
linoleic	rs44492166	19	44492166	22.9946	1.1668		-0.0513		-1.1155		0.8694	12.7471	1.01444e-23	SIG	Glyma.19G186200	NA	NA	NA	AT2G28200.1	C2H2-type zinc finger family protein
linoleic	rs34595703	13	34595703	14.7093	-0.9394	0.0338	0.0809	-0.1594	0.8585	0.1256	0.537	7.8724	6.81773e-14	SIG	Glyma.13G236400	NA	NA	NA	AT2G33845.1	Nucleic acid-binding, OB-fold-like protein
linoleic	rs34595703	13	34595703	14.7093	-0.9394	0.0338	0.0809	-0.1594	0.8585	0.1256	0.537	7.8724	6.81773e-14	SIG	Glyma.13G236300	NA	NA	NA	AT2G33847.2	NA
linoleic	rs34595703	13	34595703	14.7093	-0.9394	0.0338	0.0809	-0.1594	0.8585	0.1256	0.537	7.8724	6.81773e-14	SIG	Glyma.13G236100	-2.13406	-1.67455	NA	AT2G33850.1	NA
linoleic	rs34595703	13	34595703	14.7093	-0.9394	0.0338	0.0809	-0.1594	0.8585	0.1256	0.537	7.8724	6.81773e-14	SIG	Glyma.13G235900	NA	NA	NA	AT2G33855.1	NA
linoleic	rs2457629	14	2457629	10.3852	0.2539		0.56		-0.8139		0.3468	5.085	4.12316e-11	SIG	Glyma.14G032500	NA	NA	NA	AT2G34780.1	maternal effect embryo arrest 22
linoleic	rs44492166	19	44492166	22.9946	1.1668		-0.0513		-1.1155		0.8694	12.7471	1.01444e-23	SIG	Glyma.19G187600	NA	NA	NA	AT2G36750.1	UDP-glucosyl transferase 73C1
linoleic	rs44492166	19	44492166	22.9946	1.1668		-0.0513		-1.1155		0.8694	12.7471	1.01444e-23	SIG	Glyma.19G187000	NA	NA	-3.1479	AT2G36760.1	UDP-glucosyl transferase 73C2
linoleic	rs44492166	19	44492166	22.9946	1.1668		-0.0513		-1.1155		0.8694	12.7471	1.01444e-23	SIG	Glyma.19G187400	NA	NA	NA	AT2G36760.1	UDP-glucosyl transferase 73C2
linoleic	rs44492166	19	44492166	22.9946	1.1668		-0.0513		-1.1155		0.8694	12.7471	1.01444e-23	SIG	Glyma.19G187200	NA	NA	NA	AT2G36770.1	UDP-Glycosyltransferase superfamily protein
linoleic	rs44492166	19	44492166	22.9946	1.1668		-0.0513		-1.1155		0.8694	12.7471	1.01444e-23	SIG	Glyma.19G187500	NA	NA	NA	AT2G36780.1	UDP-Glycosyltransferase superfamily protein
linoleic	rs44492166	19	44492166	22.9946	1.1668		-0.0513		-1.1155		0.8694	12.7471	1.01444e-23	SIG	Glyma.19G187100	NA	1.6279	1.31376	AT2G36800.1	don-glucosyltransferase 1
linoleic	rs44492166	19	44492166	22.9946	1.1668		-0.0513		-1.1155		0.8694	12.7471	1.01444e-23	SIG	Glyma.19G186900	NA	NA	NA	AT2G36810.1	ARM repeat superfamily protein
linoleic	rs44492166	19	44492166	22.9946	1.1668		-0.0513		-1.1155		0.8694	12.7471	1.01444e-23	SIG	Glyma.19G186100	NA	NA	NA	AT2G36830.1	gamma tonoplast intrinsic protein
linoleic	rs44492166	19	44492166	22.9946	1.1668		-0.0513		-1.1155		0.8694	12.7471	1.01444e-23	SIG	Glyma.19G185800	1.4208	1.38559	NA	AT2G36835.1	NA
linoleic	rs14264702	7	14264702	11.6026	0.0448		-0.7834		0.7386		0.3871	5.6756	2.4993e-12	SIG	Glyma.07G122500	NA	NA	NA	AT2G37920.1	copper ion transmembrane transporters
linoleic	rs44492166	19	44492166	22.9946	1.1668		-0.0513		-1.1155		0.8694	12.7471	1.01444e-23	SIG	Glyma.19G185500	NA	NA	-3.73697	AT2G39210.1	Major facilitator superfamily protein
linoleic	rs44492166	19	44492166	22.9946	1.1668		-0.0513		-1.1155		0.8694	12.7471	1.01444e-23	SIG	Glyma.19G185600	NA	-3.40599	NA	AT2G39210.1	Major facilitator superfamily protein
linoleic	rs14264702	7	14264702	11.6026	0.0448		-0.7834		0.7386		0.3871	5.6756	2.4993e-12	SIG	Glyma.07G122000	NA	NA	NA	AT2G44530.1	Phosphoribosyltransferase family protein
linoleic	rs44492166	19	44492166	22.9946	1.1668		-0.0513		-1.1155		0.8694	12.7471	1.01444e-23	SIG	Glyma.19G186800	NA	NA	NA	AT3G05430.1	Tudor/PWWP/MBT superfamily protein
linoleic	rs44492166	19	44492166	22.9946	1.1668		-0.0513		-1.1155		0.8694	12.7471	1.01444e-23	SIG	Glyma.19G185700	NA	NA	NA	AT3G09880.1	Protein phosphatase 2A regulatory B subunit family protein
linoleic	rs44492166	19	44492166	22.9946	1.1668		-0.0513		-1.1155		0.8694	12.7471	1.01444e-23	SIG	Glyma.19G186400	NA	NA	NA	AT3G09920.1	phosphatidyl inositol monophosphate 5 kinase
linoleic	rs44492166	19	44492166	22.9946	1.1668		-0.0513		-1.1155		0.8694	12.7471	1.01444e-23	SIG	Glyma.19G186600	NA	NA	NA	AT3G21540.1	transducin family protein / WD-40 repeat family protein
linoleic	rs2457629	14	2457629	10.3852	0.2539		0.56		-0.8139		0.3468	5.085	4.12316e-11	SIG	Glyma.14G033400	NA	NA	NA	AT3G22330.1	putative mitochondrial RNA helicase 2
linoleic	rs34595703	13	34595703	14.7093	-0.9394	0.0338	0.0809	-0.1594	0.8585	0.1256	0.537	7.8724	6.81773e-14	SIG	Glyma.13G235600	NA	NA	NA	AT3G46970.1	alpha-glucan phosphorylase 2
linoleic	rs44492166	19	44492166	22.9946	1.1668		-0.0513		-1.1155		0.8694	12.7471	1.01444e-23	SIG	Glyma.19G186700	NA	NA	NA	AT3G55500.1	expansin A16
linoleic	rs2457629	14	2457629	10.3852	0.2539		0.56		-0.8139		0.3468	5.085	4.12316e-11	SIG	Glyma.14G033900	NA	NA	NA	AT3G57090.1	Tetratricopeptide repeat (TPR)-like superfamily protein
linoleic	rs2457629	14	2457629	10.3852	0.2539		0.56		-0.8139		0.3468	5.085	4.12316e-11	SIG	Glyma.14G033200	NA	NA	NA	AT3G59300.1	Pentatricopeptide repeat (PPR) superfamily protein
linoleic	rs14264702	7	14264702	11.6026	0.0448		-0.7834		0.7386		0.3871	5.6756	2.4993e-12	SIG	Glyma.07G121900	1.08926	1.15188	NA	AT3G60160.1	multidrug resistance-associated protein 9
linoleic	rs14264702	7	14264702	11.6026	0.0448		-0.7834		0.7386		0.3871	5.6756	2.4993e-12	SIG	Glyma.07G121800	NA	NA	NA	AT3G62750.1	beta glucosidase 8
linoleic	rs2457629	14	2457629	10.3852	0.2539		0.56		-0.8139		0.3468	5.085	4.12316e-11	SIG	Glyma.14G034300	NA	NA	NA	AT4G03250.1	Homeodomain-like superfamily protein
linoleic	rs34595703	13	34595703	14.7093	-0.9394	0.0338	0.0809	-0.1594	0.8585	0.1256	0.537	7.8724	6.81773e-14	SIG	Glyma.13G235100	1.51625	NA	NA	AT4G18425.1	Protein of unknown function (DUF679)
linoleic	rs2457629	14	2457629	10.3852	0.2539		0.56		-0.8139		0.3468	5.085	4.12316e-11	SIG	Glyma.14G033500	NA	NA	NA	AT4G20270.1	Leucine-rich receptor-like protein kinase family protein
linoleic	rs2457629	14	2457629	10.3852	0.2539		0.56		-0.8139		0.3468	5.085	4.12316e-11	SIG	Glyma.14G032900	NA	NA	NA	AT4G23820.1	Pectin lyase-like superfamily protein
linoleic	rs34595703	13	34595703	14.7093	-0.9394	0.0338	0.0809	-0.1594	0.8585	0.1256	0.537	7.8724	6.81773e-14	SIG	Glyma.13G234700	-1.56166	-1.14491	-1.08626	AT4G28500.1	NAC domain containing protein 73
linoleic	rs2457629	14	2457629	10.3852	0.2539		0.56		-0.8139		0.3468	5.085	4.12316e-11	SIG	Glyma.14G032800	NA	NA	NA	AT4G33355.1	Bifunctional inhibitor/lipid-transfer protein/seed storage 2S albumin superfamily protein
linoleic	rs2457629	14	2457629	10.3852	0.2539		0.56		-0.8139		0.3468	5.085	4.12316e-11	SIG	Glyma.14G034400	NA	NA	NA	AT5G01110.1	Tetratricopeptide repeat (TPR)-like superfamily protein
linoleic	rs44492166	19	44492166	22.9946	1.1668		-0.0513		-1.1155		0.8694	12.7471	1.01444e-23	SIG	Glyma.19G186300	NA	NA	NA	AT5G03530.1	RAB GTPase homolog C2A
linoleic	rs2457629	14	2457629	10.3852	0.2539		0.56		-0.8139		0.3468	5.085	4.12316e-11	SIG	Glyma.14G034700	NA	NA	NA	AT5G12340.1	NA
linoleic	rs2457629	14	2457629	10.3852	0.2539		0.56		-0.8139		0.3468	5.085	4.12316e-11	SIG	Glyma.14G034000	NA	NA	NA	AT5G12360.1	NA
linoleic	rs34595703	13	34595703	14.7093	-0.9394	0.0338	0.0809	-0.1594	0.8585	0.1256	0.537	7.8724	6.81773e-14	SIG	Glyma.13G234900	NA	NA	NA	AT5G14600.1	S-adenosyl-L-methionine-dependent methyltransferases superfamily protein
linoleic	rs14264702	7	14264702	11.6026	0.0448		-0.7834		0.7386		0.3871	5.6756	2.4993e-12	SIG	Glyma.07G122300	NA	NA	NA	AT5G17660.1	tRNA (guanine-N-7) methyltransferase
linoleic	rs2457629	14	2457629	10.3852	0.2539		0.56		-0.8139		0.3468	5.085	4.12316e-11	SIG	Glyma.14G034200	NA	NA	NA	AT5G19420.1	Regulator of chromosome condensation (RCC1) family with FYVE zinc finger domain
linoleic	rs44492166	19	44492166	22.9946	1.1668		-0.0513		-1.1155		0.8694	12.7471	1.01444e-23	SIG	Glyma.19G185400	NA	NA	NA	AT5G27730.1	Protein of unknown function (DUF1624)
linoleic	rs34595703	13	34595703	14.7093	-0.9394	0.0338	0.0809	-0.1594	0.8585	0.1256	0.537	7.8724	6.81773e-14	SIG	Glyma.13G236500	1.46917	1.62739	NA	AT5G44210.1	erf domain protein 9
linoleic	rs34595703	13	34595703	14.7093	-0.9394	0.0338	0.0809	-0.1594	0.8585	0.1256	0.537	7.8724	6.81773e-14	SIG	Glyma.13G234600	NA	NA	NA	AT5G46070.1	Guanylate-binding family protein
linoleic	rs34595703	13	34595703	14.7093	-0.9394	0.0338	0.0809	-0.1594	0.8585	0.1256	0.537	7.8724	6.81773e-14	SIG	Glyma.13G234800	NA	NA	NA	AT5G46080.1	Protein kinase superfamily protein
linoleic	rs34595703	13	34595703	14.7093	-0.9394	0.0338	0.0809	-0.1594	0.8585	0.1256	0.537	7.8724	6.81773e-14	SIG	Glyma.13G235200	NA	NA	NA	AT5G46100.1	Pentatricopeptide repeat (PPR) superfamily protein
linoleic	rs2457629	14	2457629	10.3852	0.2539		0.56		-0.8139		0.3468	5.085	4.12316e-11	SIG	Glyma.14G032600	NA	NA	NA	AT5G64320.1	Pentatricopeptide repeat (PPR) superfamily protein
linoleic	rs12727785	5	12727785	11.9111	-0.8151	-0.7638	0.0364	1.0031	0.7786	-0.2394	0.4283	6.2794	3.49196e-11	SIG	Glyma.05G081900	NA	NA	NA	AT5G66880.1	sucrose nonfermenting 1(SNF1)-related protein kinase 2.3
linoleic	rs12727785	5	12727785	11.9111	-0.8151	-0.7638	0.0364	1.0031	0.7786	-0.2394	0.4283	6.2794	3.49196e-11	SIG	Glyma.05G082200	NA	NA	NA	AT5G66900.1	Disease resistance protein (CC-NBS-LRR class) family
