# Supplementary material for: Multi-omics analysis reveals novel loci and a candidate regulatory gene of unsaturated fatty acids in soybean (Glycine max (L.) Merr)
Source: Biotechnol Biofuels Bioprod. 2024 Mar 16;17:43. doi: 10.1186/s13068-024-02489-2 (PMC10944593; doi:10.1186/s13068-024-02489-2)
Supplement: Supplementary file 1 — Additional file 1: Table S1. QTNs identified for unsaturated fatty acids content using the QTN detection model in 3VmrMLM. Table S2. QEIs identified for unsaturated fatty acids content three environments detected using the QTN-by-environment detection model in 3VmrMLM. Table S3. Unsaturated fatty acids content of the 30 soybean varieties. Table S4. The association between SNP in Glyma.17G23670 and Glyma.03G040400 gene and soybean unsaturated fatty acids content based on 50 soybean germplasms. Table S5. Primers used for qRT-PCR. Figure S1. Manhattan plots of the single-environment analysis for the oleic, linoleic and linolenic traits in 2013, 2014 and 2015 of soybean. Figure S2. A and B KEGG pathway annotation around QTN and QEI candidate genes, respectively. Figure S3. Candidate genes are identified in the transcriptome and (A): QTN detection model, (B): QTN-by-environment detection model. Figure S4. Analysis of candidate genes by qRT-PCR. Figure S5. Differential accumulation of metabolite in the three comparison groups. [file 13068_2024_2489_MOESM1_ESM.zip › Supplementary material/TableS3.xlsx]

## Sheet: Sheet1
TableS3. Unsaturated fatty acids content of thirty soybean varieties
Name	oil content
High unsaturated fatty acids content
ZD35	85.2006
Chasedou	85.2236
Silihuang	85.2653
Gongye04L-141	85.3107
DN50	85.3274
Longquandadou	85.6381
TD50	85.6384
Heihexiaohuangdou	85.7318
HN55	85.9719
Aika166	86.16
L-79	85.0673
Qinganheidou	85.1181
HN48	85.0936
TN13	85.0996
ZD27	85.1935
Low unsaturated fatty acids content
L-13	82.3953
Bei1484	82.5897
KJ23	82.8247
MD14	83.0061
HH45	83.0527
Ken04-8579	83.0953
Neifeng15	83.1039
Sui02-339	83.1456
HF45	83.245
Jiyu94	83.2926
Bei1484	83.3311
KF15	83.3553
Jinzhou4-1	83.4113
TD52	83.4737
HH38	83.4888
