# Supplementary material for: Multi-omics analysis reveals novel loci and a candidate regulatory gene of unsaturated fatty acids in soybean (Glycine max (L.) Merr)
Source: Biotechnol Biofuels Bioprod. 2024 Mar 16;17:43. doi: 10.1186/s13068-024-02489-2 (PMC10944593; doi:10.1186/s13068-024-02489-2)
Supplement: Supplementary file 1 — Additional file 1: Table S1. QTNs identified for unsaturated fatty acids content using the QTN detection model in 3VmrMLM. Table S2. QEIs identified for unsaturated fatty acids content three environments detected using the QTN-by-environment detection model in 3VmrMLM. Table S3. Unsaturated fatty acids content of the 30 soybean varieties. Table S4. The association between SNP in Glyma.17G23670 and Glyma.03G040400 gene and soybean unsaturated fatty acids content based on 50 soybean germplasms. Table S5. Primers used for qRT-PCR. Figure S1. Manhattan plots of the single-environment analysis for the oleic, linoleic and linolenic traits in 2013, 2014 and 2015 of soybean. Figure S2. A and B KEGG pathway annotation around QTN and QEI candidate genes, respectively. Figure S3. Candidate genes are identified in the transcriptome and (A): QTN detection model, (B): QTN-by-environment detection model. Figure S4. Analysis of candidate genes by qRT-PCR. Figure S5. Differential accumulation of metabolite in the three comparison groups. [file 13068_2024_2489_MOESM1_ESM.zip › Supplementary material/TableS4.xlsx]

## Sheet: Sheet1
TableS4. The association between SNP in Glyma.17G23670 and Glyma.03G040400 gene and soybean unsaturated fatty acids content based on 50 soybean germplasms.
Gene ID	Chr	physical position (bp)	Trait	Years	Region	alleles	-log10(p)
Glyma.17G236700	17	39188954	linoleic	2013	Promoter	A/T	2.266
			linoleic	2014	Promoter	A/T	5.18046
	17	39189172	linoleic	2013	Promoter	A/C	7.81059
			linoleic	2014	Promoter	A/C	16.475
	17	39190333	linoleic	2013	CDS	C/G	6.99272
			linoleic	2014	CDS	C/G	11.7496
Glyma.03G040400	3	5048564	linolenic	2013	Promoter	C/G	5.49761
			linolenic	2014	Promoter	C/G	3.2734
	3	5048670	linolenic	2013	Promoter	C/G	6.42577
			linolenic	2014	Promoter	C/G	4.01833
	3	5048842	linolenic	2013	Promoter	C/T	5.842
			linolenic	2014	Promoter	C/T	5.32174
	3	5049415	linolenic	2013	Promoter	A/C	6.42577
			linolenic	2014	Promoter	A/C	5.35369
	3	5049422	linolenic	2013	Promoter	A/T	6.42577
			linolenic	2014	Promoter	A/T	5.35369
	3	5049438	linolenic	2013	Promoter	A/G	6.42577
			linolenic	2014	Promoter	A/G	5.35369
	3	5050845	linolenic	2013	CDS	C/T	1.65738
			linolenic	2014	CDS	C/T	2.9431
